# Supplementary material for: N-doped nonalternant aromatic belt via a six-fold annulative double N-arylation
Source: Chem Sci. 2022 Aug 9;13(34):9947–51. doi: 10.1039/d2sc02647c (PMC9430306; doi:10.1039/d2sc02647c)
Supplement: SC-013-D2SC02647C-s002 [file SC-013-D2SC02647C-s002.cif]

# Electronic Supplementary Material (ESI) for Chemical Science.
# This journal is © The Royal Society of Chemistry 2022

####################################################################### 
# 
# This file contains crystal structure data downloaded from the 
# Cambridge Structural Database (CSD) hosted by the Cambridge 
# Crystallographic Data Centre (CCDC).
# 
# Full information about CCDC data access policies and citation 
# guidelines are available at http://www.ccdc.cam.ac.uk/access/V1 
# 
# Audit and citation data items may have been added by the CCDC. 
# Please retain this information to preserve the provenance of 
# this file and to allow appropriate attribution of the data. 
# 
#######################################################################

data_2
_audit_block_doi                 10.5517/ccdc.csd.cc29lnsc
_database_code_depnum_ccdc_archive 'CCDC 2133103'
loop_
_citation_id
_citation_doi
_citation_year
1 10.26434/chemrxiv-2022-jqvv2 2022
loop_
_audit_author_name
_audit_author_address
'Yasutomo Segawa'
;Institute for Molecular Science
Japan
;
_audit_update_record             
;
2022-01-07 deposited with the CCDC.	2022-07-15 downloaded from the CCDC.
;
_audit_creation_date             2020-03-27
_audit_creation_method           
;
Olex2 1.2
(compiled 2018.05.29 svn.r3510 for OlexSys, GUI svn.r5506)
;
_shelx_SHELXL_version_number     2018/3
_chemical_name_common            ?
_chemical_name_systematic        ?
_chemical_formula_moiety         'C90 H66 N6 O6, 1(C5 H12)'
_chemical_formula_sum            'C95 H78 N6 O6'
_chemical_formula_weight         1399.63
_chemical_melting_point          ?
_chemical_oxdiff_formula         'C90 O6 N6 H66'
_chemical_oxdiff_usercomment     20190408_segawa_red
loop_
_atom_type_symbol
_atom_type_description
_atom_type_scat_dispersion_real
_atom_type_scat_dispersion_imag
_atom_type_scat_source
C C 0.0033 0.0016 'International Tables Vol C Tables 4.2.6.8 and 6.1.1.4'
H H 0.0000 0.0000 'International Tables Vol C Tables 4.2.6.8 and 6.1.1.4'
N N 0.0061 0.0033 'International Tables Vol C Tables 4.2.6.8 and 6.1.1.4'
O O 0.0106 0.0060 'International Tables Vol C Tables 4.2.6.8 and 6.1.1.4'

_shelx_space_group_comment       
;
The symmetry employed for this shelxl refinement is uniquely defined
by the following loop, which should always be used as a source of
symmetry information in preference to the above space-group names.
They are only intended as comments.
;
_space_group_crystal_system      trigonal
_space_group_IT_number           148
_space_group_name_H-M_alt        'R -3'
_space_group_name_Hall           '-R 3'
loop_
_space_group_symop_operation_xyz
'x, y, z'
'-y, x-y, z'
'-x+y, -x, z'
'x+2/3, y+1/3, z+1/3'
'-y+2/3, x-y+1/3, z+1/3'
'-x+y+2/3, -x+1/3, z+1/3'
'x+1/3, y+2/3, z+2/3'
'-y+1/3, x-y+2/3, z+2/3'
'-x+y+1/3, -x+2/3, z+2/3'
'-x, -y, -z'
'y, -x+y, -z'
'x-y, x, -z'
'-x+2/3, -y+1/3, -z+1/3'
'y+2/3, -x+y+1/3, -z+1/3'
'x-y+2/3, x+1/3, -z+1/3'
'-x+1/3, -y+2/3, -z+2/3'
'y+1/3, -x+y+2/3, -z+2/3'
'x-y+1/3, x+2/3, -z+2/3'

_cell_length_a                   22.2142(14)
_cell_length_b                   22.2142(14)
_cell_length_c                   12.977(2)
_cell_angle_alpha                90
_cell_angle_beta                 90
_cell_angle_gamma                120
_cell_volume                     5545.8(12)
_cell_formula_units_Z            3
_cell_measurement_reflns_used    1146
_cell_measurement_temperature    123(2)
_cell_measurement_theta_max      26.7320
_cell_measurement_theta_min      1.8510
_shelx_estimated_absorpt_T_max   0.999
_shelx_estimated_absorpt_T_min   0.999
_exptl_absorpt_coefficient_mu    0.079
_exptl_absorpt_correction_T_max  1.00000
_exptl_absorpt_correction_T_min  0.17257
_exptl_absorpt_correction_type   multi-scan
_exptl_absorpt_process_details   
;
CrysAlisPro 1.171.40.39a (Rigaku Oxford Diffraction, 2019)
Empirical absorption correction using spherical harmonics,
 implemented in SCALE3 ABSPACK scaling algorithm.
;
_exptl_absorpt_special_details   ?
_exptl_crystal_colour            red
_exptl_crystal_colour_primary    red
_exptl_crystal_density_diffrn    1.257
_exptl_crystal_density_meas      ?
_exptl_crystal_density_method    ?
_exptl_crystal_description       block
_exptl_crystal_F_000             2214
_exptl_crystal_size_max          0.01
_exptl_crystal_size_mid          0.01
_exptl_crystal_size_min          0.01
_exptl_transmission_factor_max   ?
_exptl_transmission_factor_min   ?
_diffrn_reflns_av_R_equivalents  0.0965
_diffrn_reflns_av_unetI/netI     0.1277
_diffrn_reflns_Laue_measured_fraction_full 0.999
_diffrn_reflns_Laue_measured_fraction_max 0.999
_diffrn_reflns_limit_h_max       26
_diffrn_reflns_limit_h_min       -24
_diffrn_reflns_limit_k_max       26
_diffrn_reflns_limit_k_min       -26
_diffrn_reflns_limit_l_max       15
_diffrn_reflns_limit_l_min       -8
_diffrn_reflns_number            6084
_diffrn_reflns_point_group_measured_fraction_full 0.999
_diffrn_reflns_point_group_measured_fraction_max 0.999
_diffrn_reflns_theta_full        24.992
_diffrn_reflns_theta_max         24.992
_diffrn_reflns_theta_min         1.833
_diffrn_ambient_temperature      123.15
_diffrn_detector                 'CCD plate'
_diffrn_detector_area_resol_mean 5.8140
_diffrn_detector_type            'Pilatus 200K'
_diffrn_measured_fraction_theta_full 0.999
_diffrn_measured_fraction_theta_max 0.999
_diffrn_measurement_details      
;
List of Runs (angles in degrees, time in seconds):

  # Type    Start    End  Width  t~exp~   \w     \q     \k     \f   Frames
#--------------------------------------------------------------------------
  1  \w    -13.00  93.00   0.50   30.00    --   13.83  51.00 118.00  212
  2  \w     39.00  90.00   0.50   30.00    --   13.83 179.00  60.00  102
  3  \w    -14.00  13.00   0.50   30.00    --  -13.44 -99.00   0.00   54
;
_diffrn_measurement_device       'four-circle diffractometer'
_diffrn_measurement_device_type  'ROD, Synergy Custom system, Pilatus 200K'
_diffrn_measurement_method       '\w scans'
_diffrn_orient_matrix_type       
'CrysAlisPro convention (1999,Acta A55,543-557)'
_diffrn_orient_matrix_UB_11      0.0160960000
_diffrn_orient_matrix_UB_12      0.0325148000
_diffrn_orient_matrix_UB_13      0.0259599000
_diffrn_orient_matrix_UB_21      0.0164553000
_diffrn_orient_matrix_UB_22      0.0168694000
_diffrn_orient_matrix_UB_23      -0.0465261000
_diffrn_orient_matrix_UB_31      -0.0287752000
_diffrn_orient_matrix_UB_32      0.0042298000
_diffrn_orient_matrix_UB_33      -0.0122944000
_diffrn_oxdiff_digest_frames     
;
0155a7a6fabe68e3e68c7c22d7e59127fc003687e3e
;
_diffrn_oxdiff_digest_hkl        
;
01509a61b05309931a7bf7e786ce2bc8d0c813
;
_diffrn_radiation_monochromator  mirror
_diffrn_radiation_probe          x-ray
_diffrn_radiation_type           MoK\a
_diffrn_radiation_wavelength     0.71073
_diffrn_source                   'Rotating-anode X-ray tube'
_diffrn_source_type              'Rigaku (Mo) X-ray Source'
_reflns_Friedel_coverage         0.000
_reflns_Friedel_fraction_full    .
_reflns_Friedel_fraction_max     .
_reflns_number_gt                981
_reflns_number_total             2175
_reflns_odcompleteness_completeness 99.84
_reflns_odcompleteness_iscentric 1
_reflns_odcompleteness_theta     26.32
_reflns_special_details          
;
 Reflections were merged by SHELXL according to the crystal
 class for the calculation of statistics and refinement.
 
 _reflns_Friedel_fraction is defined as the number of unique
 Friedel pairs measured divided by the number that would be
 possible theoretically, ignoring centric projections and
 systematic absences.
;
_reflns_threshold_expression     'I > 2\s(I)'
_computing_cell_refinement       'CrysAlisPro 1.171.40.39a (Rigaku OD, 2019)'
_computing_data_collection       'CrysAlisPro 1.171.40.39a (Rigaku OD, 2019)'
_computing_data_reduction        'CrysAlisPro 1.171.40.39a (Rigaku OD, 2019)'
_computing_molecular_graphics    'Olex2 (Dolomanov et al., 2009)'
_computing_publication_material  'Olex2 (Dolomanov et al., 2009)'
_computing_structure_refinement  'ShelXL (Sheldrick, 2015)'
_computing_structure_solution    'SHELXT 2018/2 (Sheldrick, 2018)'
_refine_diff_density_max         0.639
_refine_diff_density_min         -0.288
_refine_diff_density_rms         0.081
_refine_ls_extinction_coef       .
_refine_ls_extinction_method     none
_refine_ls_goodness_of_fit_ref   0.988
_refine_ls_hydrogen_treatment    constr
_refine_ls_matrix_type           full
_refine_ls_number_parameters     200
_refine_ls_number_reflns         2175
_refine_ls_number_restraints     58
_refine_ls_R_factor_all          0.1804
_refine_ls_R_factor_gt           0.0815
_refine_ls_restrained_S_all      0.979
_refine_ls_shift/su_max          0.000
_refine_ls_shift/su_mean         0.000
_refine_ls_structure_factor_coef Fsqd
_refine_ls_weighting_details     
'w=1/[\s^2^(Fo^2^)+(0.1229P)^2^] where P=(Fo^2^+2Fc^2^)/3'
_refine_ls_weighting_scheme      calc
_refine_ls_wR_factor_gt          0.1882
_refine_ls_wR_factor_ref         0.2443
_refine_special_details          ?
_olex2_refinement_description    
;
1. Fixed Uiso
 At 1.2 times of:
  All C(H) groups, All C(H,H) groups
 At 1.5 times of:
  All C(H,H,H) groups
2. Restrained distances
 C19-C17
 2.54 with sigma of 0.02
 C17-C16 = C18-C17 = C19-C18 = C20-C19
 1.54 with sigma of 0.01
 C20-C18
 2.54 with sigma of 0.02
 C18-C16
 2.54 with sigma of 0.02
3. Uiso/Uaniso restraints and constraints
Uanis(C16) \\sim Ueq, Uanis(C17) \\sim Ueq, Uanis(C18) \\sim Ueq, Uanis(C19)
\\sim Ueq, Uanis(C20) \\sim Ueq: with sigma of 0.03 and sigma for terminal
atoms of 0.03
4. Rigid body (RIGU) restrains
 C16, C17, C18, C19, C20
 with sigma for 1-2 distances of 0.005 and sigma for 1-3 distances of 0.005
5. Others
 Fixed Sof: C16(0.16667) H16A(0.16667) H16B(0.16667) H16C(0.16667)
 C17(0.16667) H17A(0.16667) H17B(0.16667) C18(0.16667) H18A(0.16667)
 H18B(0.16667) C19(0.16667) H19A(0.16667) H19B(0.16667) C20(0.16667)
 H20A(0.16667) H20B(0.16667) H20C(0.16667)
6.a Secondary CH2 refined with riding coordinates:
 C17(H17A,H17B), C18(H18A,H18B), C19(H19A,H19B)
6.b Me refined with riding coordinates:
 C16(H16A,H16B,H16C), C20(H20A,H20B,H20C)
6.c Aromatic/amide H refined with riding coordinates:
 C1(H1), C2(H2), C4(H4), C7(H7), C10(H10), C11(H11), C13(H13), C14(H14)
6.d Idealised Me refined as rotating group:
 C15(H15A,H15B,H15C)
;
_atom_sites_solution_hydrogens   geom
_atom_sites_solution_primary     ?
_atom_sites_solution_secondary   ?
loop_
_atom_site_label
_atom_site_type_symbol
_atom_site_fract_x
_atom_site_fract_y
_atom_site_fract_z
_atom_site_U_iso_or_equiv
_atom_site_adp_type
_atom_site_occupancy
_atom_site_site_symmetry_order
_atom_site_calc_flag
_atom_site_refinement_flags_posn
_atom_site_refinement_flags_adp
_atom_site_refinement_flags_occupancy
_atom_site_disorder_assembly
_atom_site_disorder_group
C1 C -0.0863(2) 0.16617(19) 0.6683(4) 0.0577(13) Uani 1 1 d . . . . .
H1 H -0.110892 0.161403 0.730385 0.069 Uiso 1 1 calc R . . . .
C2 C -0.0179(2) 0.2115(2) 0.6688(4) 0.0611(14) Uani 1 1 d . . . . .
H2 H 0.001269 0.235126 0.731816 0.073 Uiso 1 1 calc R . . . .
C3 C 0.0304(2) 0.22869(19) 0.5824(4) 0.0530(13) Uani 1 1 d . . . . .
C4 C 0.0989(2) 0.24527(18) 0.6015(4) 0.0538(13) Uani 1 1 d . . . . .
H4 H 0.114364 0.249361 0.670782 0.065 Uiso 1 1 calc R . . . .
C5 C 0.1443(2) 0.25581(18) 0.5228(4) 0.0519(12) Uani 1 1 d . . . . .
C6 C 0.1233(2) 0.24986(18) 0.4188(4) 0.0523(12) Uani 1 1 d . . . . .
C7 C 0.05610(19) 0.23844(18) 0.3999(4) 0.0514(12) Uani 1 1 d . . . . .
H7 H 0.041638 0.238197 0.330951 0.062 Uiso 1 1 calc R . . . .
C8 C 0.01090(19) 0.22760(18) 0.4795(4) 0.0512(13) Uani 1 1 d . . . . .
N1 N 0.21424(15) 0.27225(15) 0.5461(3) 0.0575(11) Uani 1 1 d . . . . .
C9 C 0.26821(18) 0.34200(18) 0.5384(3) 0.0527(13) Uani 1 1 d . . . . .
C10 C 0.2557(2) 0.3954(2) 0.5656(4) 0.0642(14) Uani 1 1 d . . . . .
H10 H 0.210592 0.384498 0.587660 0.077 Uiso 1 1 calc R . . . .
C11 C 0.3082(2) 0.4642(2) 0.5608(4) 0.0717(16) Uani 1 1 d . . . . .
H11 H 0.298728 0.500111 0.578730 0.086 Uiso 1 1 calc R . . . .
C12 C 0.3741(2) 0.4807(2) 0.5301(4) 0.0642(14) Uani 1 1 d . . . . .
C13 C 0.3875(2) 0.4287(2) 0.5037(4) 0.0652(14) Uani 1 1 d . . . . .
H13 H 0.433013 0.439896 0.483440 0.078 Uiso 1 1 calc R . . . .
C14 C 0.33466(19) 0.3598(2) 0.5066(4) 0.0607(14) Uani 1 1 d . . . . .
H14 H 0.344161 0.324264 0.486470 0.073 Uiso 1 1 calc R . . . .
O1 O 0.42985(15) 0.54823(14) 0.5240(3) 0.0800(12) Uani 1 1 d . . . . .
C15 C 0.4136(3) 0.6029(2) 0.5261(5) 0.106(2) Uani 1 1 d . . . . .
H15A H 0.382109 0.596767 0.469108 0.159 Uiso 1 1 calc GR . . . .
H15B H 0.456486 0.647797 0.518998 0.159 Uiso 1 1 calc GR . . . .
H15C H 0.391131 0.601603 0.591700 0.159 Uiso 1 1 calc GR . . . .
C16 C -0.048(3) -0.027(2) 0.381(5) 0.124(17) Uani 0.1667 1 d D U P A -1
H16A H -0.066131 -0.026292 0.311944 0.186 Uiso 0.1667 1 calc R . P A -1
H16B H -0.051393 -0.072316 0.391800 0.186 Uiso 0.1667 1 calc R . P A -1
H16C H -0.075935 -0.020079 0.432918 0.186 Uiso 0.1667 1 calc R . P A -1
C17 C 0.028(3) 0.031(6) 0.389(4) 0.15(2) Uani 0.1667 1 d D U P A -1
H17A H 0.056083 0.024337 0.335290 0.186 Uiso 0.1667 1 calc R . P A -1
H17B H 0.031514 0.076630 0.376453 0.186 Uiso 0.1667 1 calc R . P A -1
C18 C 0.0584(15) 0.031(3) 0.496(3) 0.108(12) Uani 0.1667 1 d D U P A -1
H18A H 0.104198 0.034497 0.488137 0.130 Uiso 0.1667 1 calc R . P A -1
H18B H 0.065435 0.072742 0.535266 0.130 Uiso 0.1667 1 calc R . P A -1
C19 C 0.009(3) -0.035(2) 0.556(3) 0.16(2) Uani 0.1667 1 d D U P A -1
H19A H -0.032948 -0.063997 0.513976 0.188 Uiso 0.1667 1 calc R . P A -1
H19B H 0.032344 -0.062226 0.569440 0.188 Uiso 0.1667 1 calc R . P A -1
C20 C -0.013(4) -0.018(4) 0.659(4) 0.14(2) Uani 0.1667 1 d D U P A -1
H20A H -0.044346 -0.060659 0.695581 0.217 Uiso 0.1667 1 calc R . P A -1
H20B H 0.028392 0.010500 0.701383 0.217 Uiso 0.1667 1 calc R . P A -1
H20C H -0.036834 0.008731 0.645975 0.217 Uiso 0.1667 1 calc R . P A -1

loop_
_atom_site_aniso_label
_atom_site_aniso_U_11
_atom_site_aniso_U_22
_atom_site_aniso_U_33
_atom_site_aniso_U_23
_atom_site_aniso_U_13
_atom_site_aniso_U_12
C1 0.036(2) 0.043(2) 0.097(4) -0.011(3) -0.001(2) 0.022(2)
C2 0.040(2) 0.048(3) 0.097(4) -0.017(2) -0.004(3) 0.023(2)
C3 0.035(2) 0.034(2) 0.089(4) -0.012(2) -0.002(3) 0.0168(19)
C4 0.035(2) 0.034(2) 0.091(4) -0.006(2) -0.005(2) 0.0164(18)
C5 0.033(2) 0.029(2) 0.094(4) 0.001(2) 0.005(3) 0.0157(18)
C6 0.042(2) 0.026(2) 0.091(4) 0.008(2) 0.010(3) 0.0192(18)
C7 0.035(2) 0.027(2) 0.094(4) 0.001(2) 0.000(2) 0.0173(17)
C8 0.031(2) 0.027(2) 0.095(4) -0.006(2) 0.001(3) 0.0141(17)
N1 0.0312(17) 0.0340(18) 0.111(3) -0.0036(18) -0.0022(18) 0.0190(15)
C9 0.033(2) 0.028(2) 0.095(4) 0.003(2) -0.006(2) 0.0142(18)
C10 0.045(2) 0.042(2) 0.105(4) -0.011(2) -0.003(2) 0.021(2)
C11 0.055(3) 0.035(2) 0.119(5) -0.011(2) -0.009(3) 0.018(2)
C12 0.044(3) 0.035(2) 0.099(4) -0.008(2) -0.013(2) 0.009(2)
C13 0.033(2) 0.043(2) 0.112(4) 0.011(3) -0.007(2) 0.014(2)
C14 0.033(2) 0.041(2) 0.111(4) 0.004(2) -0.008(2) 0.0199(19)
O1 0.058(2) 0.0357(17) 0.124(3) -0.0034(17) -0.0096(18) 0.0064(15)
C15 0.098(4) 0.043(3) 0.158(6) -0.005(3) 0.022(4) 0.021(3)
C16 0.11(2) 0.14(3) 0.13(3) 0.04(2) -0.01(2) 0.072(19)
C17 0.13(2) 0.17(3) 0.15(3) 0.00(2) 0.02(2) 0.062(17)
C18 0.048(14) 0.13(2) 0.15(2) -0.040(15) 0.019(14) 0.052(17)
C19 0.17(3) 0.16(3) 0.14(3) -0.013(18) 0.04(2) 0.09(2)
C20 0.12(3) 0.18(4) 0.13(3) -0.03(2) 0.02(2) 0.07(3)

_geom_special_details            
;
 All esds (except the esd in the dihedral angle between two l.s. planes)
 are estimated using the full covariance matrix.  The cell esds are taken
 into account individually in the estimation of esds in distances, angles
 and torsion angles; correlations between esds in cell parameters are only
 used when they are defined by crystal symmetry.  An approximate (isotropic)
 treatment of cell esds is used for estimating esds involving l.s. planes.
;
loop_
_geom_bond_atom_site_label_1
_geom_bond_atom_site_label_2
_geom_bond_distance
_geom_bond_site_symmetry_2
_geom_bond_publ_flag
C1 C2 1.338(5) . ?
C1 C6 1.460(6) 12_556 ?
C2 C3 1.465(6) . ?
C3 C4 1.396(5) . ?
C3 C8 1.401(6) . ?
C4 C5 1.371(6) . ?
C5 C6 1.413(6) . ?
C5 N1 1.438(5) . ?
C6 C7 1.405(5) . ?
C7 C8 1.375(6) . ?
C8 N1 1.445(5) 12_556 ?
N1 C9 1.411(4) . ?
C9 C10 1.392(5) . ?
C9 C14 1.386(5) . ?
C10 C11 1.384(6) . ?
C11 C12 1.378(6) . ?
C12 C13 1.374(6) . ?
C12 O1 1.390(5) . ?
C13 C14 1.387(5) . ?
O1 C15 1.429(6) . ?
C16 C17 1.543(10) . ?
C17 C18 1.543(10) . ?
C18 C19 1.541(10) . ?
C19 C20 1.536(10) . ?

loop_
_geom_angle_atom_site_label_1
_geom_angle_atom_site_label_2
_geom_angle_atom_site_label_3
_geom_angle
_geom_angle_site_symmetry_1
_geom_angle_site_symmetry_3
_geom_angle_publ_flag
C2 C1 C6 126.1(4) . 12_556 ?
C1 C2 C3 126.9(4) . . ?
C4 C3 C2 119.5(5) . . ?
C4 C3 C8 117.5(4) . . ?
C8 C3 C2 123.0(4) . . ?
C5 C4 C3 121.6(4) . . ?
C4 C5 C6 121.0(4) . . ?
C4 C5 N1 119.8(5) . . ?
C6 C5 N1 119.2(4) . . ?
C5 C6 C1 123.9(4) . 11_556 ?
C7 C6 C1 119.0(5) . 11_556 ?
C7 C6 C5 117.1(4) . . ?
C8 C7 C6 121.2(5) . . ?
C3 C8 N1 120.7(4) . 12_556 ?
C7 C8 C3 121.3(4) . . ?
C7 C8 N1 118.0(5) . 12_556 ?
C5 N1 C8 113.1(3) . 11_556 ?
C9 N1 C5 118.7(3) . . ?
C9 N1 C8 119.8(3) . 11_556 ?
C10 C9 N1 119.7(3) . . ?
C14 C9 N1 122.2(3) . . ?
C14 C9 C10 118.0(3) . . ?
C11 C10 C9 120.8(4) . . ?
C12 C11 C10 120.2(4) . . ?
C11 C12 O1 124.0(4) . . ?
C13 C12 C11 119.7(4) . . ?
C13 C12 O1 116.3(4) . . ?
C12 C13 C14 120.1(4) . . ?
C9 C14 C13 121.0(4) . . ?
C12 O1 C15 116.6(4) . . ?
C18 C17 C16 111.1(15) . . ?
C19 C18 C17 110.6(15) . . ?
C20 C19 C18 111.2(15) . . ?

loop_
_geom_torsion_atom_site_label_1
_geom_torsion_atom_site_label_2
_geom_torsion_atom_site_label_3
_geom_torsion_atom_site_label_4
_geom_torsion
_geom_torsion_site_symmetry_1
_geom_torsion_site_symmetry_2
_geom_torsion_site_symmetry_3
_geom_torsion_site_symmetry_4
_geom_torsion_publ_flag
C1 C2 C3 C4 -146.4(4) . . . . ?
C1 C2 C3 C8 31.9(6) . . . . ?
C1 C6 C7 C8 172.4(3) 11_556 . . . ?
C2 C3 C4 C5 174.3(3) . . . . ?
C2 C3 C8 C7 -174.6(3) . . . . ?
C2 C3 C8 N1 4.7(5) . . . 12_556 ?
C3 C4 C5 C6 -0.3(5) . . . . ?
C3 C4 C5 N1 -179.5(3) . . . . ?
C4 C3 C8 C7 3.7(5) . . . . ?
C4 C3 C8 N1 -177.0(3) . . . 12_556 ?
C4 C5 C6 C1 -172.7(3) . . . 11_556 ?
C4 C5 C6 C7 5.1(5) . . . . ?
C4 C5 N1 C8 110.4(4) . . . 11_556 ?
C4 C5 N1 C9 -101.4(5) . . . . ?
C5 C6 C7 C8 -5.4(5) . . . . ?
C5 N1 C9 C10 35.6(6) . . . . ?
C5 N1 C9 C14 -145.9(4) . . . . ?
C6 C1 C2 C3 1.2(7) 12_556 . . . ?
C6 C5 N1 C8 -68.7(5) . . . 11_556 ?
C6 C5 N1 C9 79.5(5) . . . . ?
C6 C7 C8 C3 1.1(5) . . . . ?
C6 C7 C8 N1 -178.3(3) . . . 12_556 ?
C8 C3 C4 C5 -4.1(5) . . . . ?
C8 N1 C9 C10 -178.4(4) 11_556 . . . ?
C8 N1 C9 C14 0.2(7) 11_556 . . . ?
N1 C5 C6 C1 6.5(5) . . . 11_556 ?
N1 C5 C6 C7 -175.8(3) . . . . ?
N1 C9 C10 C11 178.7(4) . . . . ?
N1 C9 C14 C13 -177.4(4) . . . . ?
C9 C10 C11 C12 -0.8(7) . . . . ?
C10 C9 C14 C13 1.2(7) . . . . ?
C10 C11 C12 C13 0.3(8) . . . . ?
C10 C11 C12 O1 -179.4(4) . . . . ?
C11 C12 C13 C14 0.9(8) . . . . ?
C11 C12 O1 C15 -15.2(7) . . . . ?
C12 C13 C14 C9 -1.7(8) . . . . ?
C13 C12 O1 C15 165.0(5) . . . . ?
C14 C9 C10 C11 0.0(7) . . . . ?
O1 C12 C13 C14 -179.3(4) . . . . ?
C16 C17 C18 C19 12(13) . . . . ?
C17 C18 C19 C20 -122(7) . . . . ?

_shelx_res_file                  
;
TITL hs307_f2mplc_c2h4cl2pen_a.res
    hs307_f2mplc_c2h4cl2pen.res
    created by SHELXL-2018/3 at 00:51:51 on 27-Mar-2020
REM Yadorkari-X generated
REM SPGR R-3 trigonal
CELL 0.71073 22.2142 22.2142 12.977 90 90 120
ZERR 3 0.0014 0.0014 0.0024 0 0 0
LATT 3
SYMM -Y,+X-Y,+Z
SYMM +Y-X,-X,+Z
SFAC C H N O
UNIT 285 234 18 18
DFIX 2.54 C19 C17
DFIX 1.54 0.01 C17 C16 C18 C17 C19 C18 C20 C19
DFIX 2.54 C20 C18
DFIX 2.54 C18 C16
RIGU 0.005 0.005 C16 C17 C18 C19 C20
ISOR 0.03 0.03 C16 C17 C18 C19 C20

L.S. 10
PLAN  -10
SIZE 0.01 0.01 0.01
TEMP -150
CONF
LIST 4
fmap 2
acta 50
MERG 2
OMIT -10 50
REM <olex2.extras>
REM <HklSrc "%./HS307_f2MPLC_C2H4Cl2pen.hkl">
REM </olex2.extras>

WGHT    0.122900
FVAR       0.21199
C1    1   -0.086269    0.166169    0.668258    11.00000    0.03611    0.04285 =
         0.09744   -0.01104   -0.00099    0.02230
AFIX  43
H1    2   -0.110892    0.161403    0.730385    11.00000   -1.20000
AFIX   0
C2    1   -0.017924    0.211537    0.668762    11.00000    0.04037    0.04768 =
         0.09709   -0.01738   -0.00420    0.02348
AFIX  43
H2    2    0.001269    0.235126    0.731816    11.00000   -1.20000
AFIX   0
C3    1    0.030435    0.228686    0.582418    11.00000    0.03485    0.03436 =
         0.08913   -0.01163   -0.00212    0.01681
C4    1    0.098888    0.245272    0.601545    11.00000    0.03538    0.03386 =
         0.09089   -0.00648   -0.00518    0.01640
AFIX  43
H4    2    0.114364    0.249361    0.670782    11.00000   -1.20000
AFIX   0
C5    1    0.144331    0.255806    0.522848    11.00000    0.03292    0.02890 =
         0.09428    0.00146    0.00512    0.01570
C6    1    0.123310    0.249865    0.418791    11.00000    0.04203    0.02629 =
         0.09140    0.00827    0.01004    0.01920
C7    1    0.056105    0.238440    0.399916    11.00000    0.03531    0.02727 =
         0.09372    0.00117   -0.00041    0.01730
AFIX  43
H7    2    0.041638    0.238197    0.330951    11.00000   -1.20000
AFIX   0
C8    1    0.010895    0.227605    0.479500    11.00000    0.03063    0.02724 =
         0.09523   -0.00647    0.00142    0.01411
N1    3    0.214236    0.272249    0.546082    11.00000    0.03124    0.03400 =
         0.11076   -0.00363   -0.00224    0.01904
C9    1    0.268212    0.342004    0.538439    11.00000    0.03341    0.02804 =
         0.09493    0.00275   -0.00589    0.01417
C10   1    0.255709    0.395400    0.565577    11.00000    0.04508    0.04212 =
         0.10487   -0.01058   -0.00339    0.02136
AFIX  43
H10   2    0.210592    0.384498    0.587660    11.00000   -1.20000
AFIX   0
C11   1    0.308186    0.464195    0.560796    11.00000    0.05465    0.03504 =
         0.11920   -0.01103   -0.00896    0.01769
AFIX  43
H11   2    0.298728    0.500111    0.578730    11.00000   -1.20000
AFIX   0
C12   1    0.374089    0.480746    0.530113    11.00000    0.04359    0.03513 =
         0.09947   -0.00789   -0.01321    0.00885
C13   1    0.387482    0.428694    0.503718    11.00000    0.03286    0.04324 =
         0.11221    0.01100   -0.00662    0.01365
AFIX  43
H13   2    0.433013    0.439896    0.483440    11.00000   -1.20000
AFIX   0
C14   1    0.334656    0.359794    0.506610    11.00000    0.03277    0.04088 =
         0.11057    0.00371   -0.00755    0.01990
AFIX  43
H14   2    0.344161    0.324264    0.486470    11.00000   -1.20000
AFIX   0
O1    4    0.429848    0.548234    0.523975    11.00000    0.05803    0.03570 =
         0.12351   -0.00343   -0.00961    0.00644
C15   1    0.413618    0.602896    0.526113    11.00000    0.09792    0.04257 =
         0.15837   -0.00513    0.02181    0.02079
AFIX 137
H15A  2    0.382109    0.596767    0.469108    11.00000   -1.50000
H15B  2    0.456486    0.647797    0.518998    11.00000   -1.50000
H15C  2    0.391131    0.601603    0.591700    11.00000   -1.50000
AFIX   0

PART -1
C16   1   -0.048272   -0.027209    0.380632    10.16667    0.11281    0.14293 =
         0.12731    0.04036   -0.01234    0.07218
AFIX  33
H16A  2   -0.066131   -0.026292    0.311944    10.16667   -1.50000
H16B  2   -0.051393   -0.072316    0.391800    10.16667   -1.50000
H16C  2   -0.075935   -0.020079    0.432918    10.16667   -1.50000
AFIX   0
C17   1    0.028318    0.031148    0.388873    10.16667    0.12812    0.16888 =
         0.15056    0.00412    0.01699    0.06199
AFIX  23
H17A  2    0.056083    0.024337    0.335290    10.16667   -1.20000
H17B  2    0.031514    0.076630    0.376453    10.16667   -1.20000
AFIX   0
C18   1    0.058446    0.031482    0.496106    10.16667    0.04824    0.13450 =
         0.15033   -0.04033    0.01906    0.05235
AFIX  23
H18A  2    0.104198    0.034497    0.488137    10.16667   -1.20000
H18B  2    0.065435    0.072742    0.535266    10.16667   -1.20000
AFIX   0
C19   1    0.008918   -0.035026    0.556148    10.16667    0.17147    0.16104 =
         0.14352   -0.01263    0.04221    0.08772
AFIX  23
H19A  2   -0.032948   -0.063997    0.513976    10.16667   -1.20000
H19B  2    0.032344   -0.062226    0.569440    10.16667   -1.20000
AFIX   0
C20   1   -0.012947   -0.017529    0.659091    10.16667    0.11570    0.17553 =
         0.13497   -0.02596    0.02190    0.06637
AFIX  33
H20A  2   -0.044346   -0.060659    0.695581    10.16667   -1.50000
H20B  2    0.028392    0.010500    0.701383    10.16667   -1.50000
H20C  2   -0.036834    0.008731    0.645975    10.16667   -1.50000
AFIX   0
HKLF 4


REM  hs307_f2mplc_c2h4cl2pen_a.res
REM wR2 = 0.2443, GooF = S = 0.988, Restrained GooF = 0.979 for all data
REM R1 = 0.0815 for 981 Fo > 4sig(Fo) and 0.1804 for all 2175 data
REM 200 parameters refined using 58 restraints

END

WGHT      0.1229      0.0000

REM Highest difference peak  0.639,  deepest hole -0.288,  1-sigma level  0.081
Q1    1   0.0000  0.0000  0.0581  10.33333  0.05    0.64
Q2    1   0.0000  0.0000  0.5000  10.16667  0.05    0.52
Q3    1   0.0000  0.0000  0.3867  10.33333  0.05    0.33
Q4    1   0.0000  0.0000  0.2609  10.33333  0.05    0.28
Q5    1   0.0100  0.0695  0.3545  11.00000  0.05    0.25
Q6    1  -0.0599 -0.0452  0.2893  11.00000  0.05    0.23
Q7    1   0.3147  0.4715  0.4501  11.00000  0.05    0.23
Q8    1   0.0954  0.2070  0.7604  11.00000  0.05    0.23
Q9    1   0.0117  0.2445  0.5587  11.00000  0.05    0.22
Q10   1  -0.0102  0.2280  0.5240  11.00000  0.05    0.22
;
_shelx_res_checksum              15366
_shelx_hkl_file                  
;
   0   0   3 9906.31  855.95
   0   0  -3 9999.00  855.96
   0   0   6  215.07   18.91
   0   0  -6  179.71   18.86
   0   0   9   17.09    6.99
   0   0  12   17.02    9.31
   0   0  15    1.16   10.28
  -1   0  14    9.57    9.49
  -1   0  11   24.26    8.94
   0  -1  -8   16.62    6.88
   1  -1   8   17.09    7.18
  -1   1  -8   26.32    7.08
  -1   0   8   10.52    6.39
   0   1   8   11.89    6.14
   0   1   5  108.99   11.87
  -1   1  -5  113.43   12.04
   0  -1  -5  109.51   11.94
  -1   0   5  125.18   12.06
   1  -1   5  125.90   12.12
  -1   1  -2  604.95   52.37
   0  -1  -2  626.90   52.33
   0   1   2  597.02   52.30
  -1   0   2  592.08   52.34
   1  -1   2  601.85   52.42
  -1   0  -1 1148.25    9.11
   1  -1  -1 1242.09    8.78
   0   1  -1 1204.68    9.19
  -1   0  -4 3526.05  303.81
   0   1  -4 3483.54  303.85
   1  -1  -4 3513.77  303.77
   0  -1   4 3577.93  303.90
  -1   1   4 3536.58  303.75
   0  -1   7  224.10   20.13
  -1   0  -7  210.69   20.10
  -1   1   7  208.85   19.76
   1  -1  -7  200.31   19.99
   0   1  -7  201.71   20.17
  -1   1  10    3.53    7.13
   0  -1  10   -4.71    7.89
  -1   1  13    8.63    8.67
   0  -1  13  -10.54    9.61
   0  -1  16    1.27   10.92
  -1   1  16    2.25   10.00
  -2   1  15   -8.37    9.74
   1  -2  15   -0.42   10.87
   1  -2  12    6.83    9.56
  -2   1  12    4.13    8.24
   1  -2   9   44.01    9.83
  -2   1   9   71.00    9.15
   1  -2   6  252.12   22.82
  -1   2  -6  234.51   22.34
  -1  -1  -6  215.81   22.47
  -2   1   6  260.87   22.23
  -1  -1  -3  239.69   22.55
  -1   2  -3  232.50   22.52
  -2   1   3  279.95   22.47
   1  -2   3  256.46   22.80
   1  -2   0  425.51   41.64
  -2   1   0  267.17   41.72
  -1  -1   3 2842.25  242.85
   1  -2  -3 2834.32  242.75
  -2   1  -3 2774.46  242.81
  -1   2   3 2823.74  242.70
  -1  -1   6  593.43   48.26
  -2   1  -6  533.29   48.24
   1  -2  -6  510.26   48.13
  -1   2   6  549.70   48.04
  -1  -1   9   40.02    8.23
  -1   2   9   28.99    7.31
  -1  -1  12    5.41    8.76
  -1   2  12   14.04    8.20
  -1   2  15    7.57    9.20
  -1  -1  15   -5.55   10.46
  -2   0  16   -0.40   10.09
  -2   0  13    1.01    9.40
  -2   0  10   25.84    8.05
  -2   0   7  294.32   26.61
  -2   2  -7  272.12   26.56
   0  -2  -7  299.61   26.84
  -2   2  -4 2336.89  203.52
   0  -2  -4 2320.77  203.49
  -2   0   4 2424.82  203.52
  -2   0   1  176.76   17.81
  -2   0   1  197.54   17.45
  -2   2  -1  211.44   17.44
  -2   0  -2    1.77    3.56
  -2   2   2    0.50    2.83
   0  -2   2    1.93    3.76
  -2   2   5   21.14    5.28
  -2   0  -5   17.32    5.90
   0  -2   5   19.11    6.40
  -2   0  -8   33.66    7.77
  -2   2   8   33.70    6.95
   0  -2   8   39.08    8.22
   0  -2  11   -2.88    9.10
  -2   2  11   13.69    7.90
   0  -2  14   -4.31   10.31
  -2   2  14   14.59    8.75
   1  -3  16   -8.39   11.79
   2   1  16    2.58    9.92
  -3   2  16   -3.71    9.74
   2   1  13    7.13    8.63
   1  -3  13   -0.77   10.11
  -3   2  13   -0.31    7.83
  -3   2  10   16.27    6.88
   1  -3  10    1.19    8.70
  -3   2   7    4.30    5.49
  -2  -1  -7   12.60    6.42
  -1   3  -7    9.20    5.71
   1  -3   7    3.09    7.76
   1  -3   4  895.14   81.02
  -1   3  -4  919.88   80.73
  -2  -1  -4  915.02   80.80
  -3   2   4  980.13   80.70
  -1   3  -1  138.54   13.00
   1  -3   1  143.02   13.06
  -3   2   1  197.64   14.33
  -2  -1  -1  124.03   13.01
   3  -2  -1  198.83   14.76
  -3   2   1  192.86   13.17
  -2  -1   2  709.57   61.70
  -3   2  -2  716.78   61.60
   1  -3  -2  740.29   61.62
  -2  -1   2  652.12   61.99
  -2  -1   5  153.03   14.48
  -1   3   5  135.68   13.86
  -3   2  -5  160.74   14.49
   1  -3  -5  147.60   14.47
   2   1  -8   99.22   12.51
  -1   3   8  112.61   11.85
  -2  -1   8  119.32   12.85
  -2  -1  11   59.11   10.94
  -2  -1  14    8.41    9.94
  -3   1  14    7.63    9.02
  -3   1  11    4.13    7.96
   2  -3   8    0.24    7.14
  -3   1   8   -4.34    5.93
   3  -1  -8   10.47    6.69
  -2   3  -5   74.26    8.71
   2  -3   5   83.91    9.71
  -3   1   5   83.80    8.67
  -1  -2  -5   62.90    8.87
  -2   3  -2 7758.41  623.44
  -3   1   2 7756.75  623.44
   2  -3   2 7610.68  623.51
  -3   1   2 7986.12  623.99
  -1  -2  -2 5948.20  623.40
  -3   1  -1 2701.25  228.01
  -1  -2   1 2587.61  228.04
   2  -3  -4  570.80   46.89
  -3   1  -4  563.96   47.05
  -1  -2   4  527.31   47.19
  -2   3   4  497.04   46.71
   2  -3  -7   29.15    6.54
  -3   1  -7   38.21    7.07
  -2   3   7   21.48    5.83
  -1  -2   7   25.22    7.32
  -2   3  10   27.58    7.40
  -1  -2  10   22.21    9.20
  -1  -2  13   -6.54    9.75
   3  -1  13   13.46    9.48
  -2   3  13   -9.54    7.70
  -1  -2  16    5.21   11.24
  -2   3  16    2.95    9.63
   3  -1  16   -8.11   11.65
  -3   0  15    3.89   10.06
  -3   0  12    1.27    9.00
  -3   0   9  198.49   19.70
   0  -3  -6  544.38   49.77
  -3   3  -6  538.70   49.55
   3   0  -6  553.09   49.77
  -3   0   6  623.73   49.77
  -3   0   3  422.27   36.92
  -3   3  -3  394.20   35.51
  -3   0   3  403.71   35.62
   3   0  -3  419.22   35.75
   0  -3  -3  407.26   35.61
   3  -3   0  295.70   26.19
   0  -3   3   -1.97    5.19
  -3   0  -3    8.48    4.58
  -3   3   3    8.09    3.45
   3   0   3   10.58    4.71
   0  -3   6   -6.94    6.81
   3   0   6  -10.13    6.32
  -3   0  -6    4.43    5.94
  -3   3   6    0.92    4.70
   0  -3   9   51.25   10.29
  -3   3   9   67.75    9.10
   3   0   9   75.95   10.00
  -3   3  12   24.59    8.15
   0  -3  12   14.26   10.49
   3   0  12   15.19    9.58
  -3   3  15    4.06    8.64
   0  -3  15   14.00   11.62
   3   0  15    5.01   10.44
   3   1  14   11.74    9.30
  -4   3  14   -2.53    8.26
   1  -4  14   13.04   11.41
   1  -4  11    7.23    9.68
   3   1  11    7.43    8.06
  -4   3  11    0.99    7.03
   3   1   8   12.26    6.31
   1  -4   8   -5.04    8.41
  -4   3   8    1.80    5.36
  -3  -1  -8    1.35    6.57
  -4   3   5  270.20   24.38
   1  -4   5  284.20   25.27
  -3  -1  -5  271.75   25.01
   3   1   5  269.79   24.61
  -4   3   2  453.68   32.45
   3   1   2  333.94   31.01
  -3  -1  -2  320.03   31.13
   1  -4   2  404.22   31.22
   3   1  -1 3462.45  327.99
   3   1  -1 3906.07  327.81
  -3  -1   1 3894.11  327.87
   3   1  -4  636.74   53.66
  -3  -1   4  593.35   53.66
   1  -4  -4  615.91   53.61
  -4   3  -4  609.64   53.51
  -3  -1   7   -1.77    6.33
   1  -4  -7    4.17    6.56
   3   1  -7    0.96    6.35
  -4   3  -7    5.74    5.65
  -3  -1  10  109.33   13.79
   4  -3  13    5.02   10.65
  -3  -1  13    0.72    9.62
  -3  -1  16   -2.59   11.10
   4  -3  16    4.65   12.33
  -4   2  15    0.70    9.11
   2   2  15    4.21    9.31
   2  -4  15   -4.50   11.35
  -4   2  12    0.57    7.71
   2   2  12   -2.58    8.32
   2  -4  12   10.27   10.23
  -4   2   9    1.69    6.32
   2   2   9    9.16    6.39
   2  -4   9    2.58    8.14
   2   2   6   -0.97    5.19
  -2   4  -6   -7.28    5.17
   4  -2  -6    3.28    5.86
  -2  -2  -6   -0.67    6.24
   2  -4   6   -2.39    6.94
  -4   2   6   -0.69    5.05
   4  -2  -3   14.80    4.23
  -2  -2  -3    8.78    4.71
   2   2   3   11.14    3.45
  -2   4  -3   16.11    3.85
  -4   2   3   11.82    3.77
  -4   2   3   11.25    8.57
   2  -4   3    9.78    4.86
  -4   2   0   68.32    6.52
   4  -2   0   43.94    5.95
   2  -4   0   55.17    5.30
  -4   2  -3  998.50   88.01
  -2  -2   3 1005.23   88.24
   4  -2   3 1007.46   88.22
   2  -4  -3 1060.86   88.06
   2   2  -3 1063.21   88.07
  -2  -2   3  926.91   88.54
  -2   4   6  170.44   15.77
   2   2  -6  175.31   16.56
  -4   2  -6  160.25   16.33
   4  -2   6  184.00   16.85
  -2  -2   6  169.96   16.79
   2  -4  -6  146.67   16.43
   4  -2   9    2.35    7.86
  -2  -2   9    4.75    7.88
  -2   4   9    2.52    5.71
   4  -2  12  -14.01   10.27
  -2   4  12    7.03    7.37
  -2  -2  12   -5.53    9.06
   4  -2  15   -9.28   10.86
  -2  -2  15  -10.68   11.27
  -2   4  15   -2.47    9.38
   1   3  16   13.65   10.14
  -4   1  16   -3.07    9.89
   1   3  13    4.34    8.21
  -4   1  13   11.53    8.60
  -4   1  10   35.90    8.60
  -4   1   7   24.83    6.08
   4  -1  -7   18.41    6.83
  -3   4  -7   30.56    6.04
  -1  -3  -7   10.70    6.81
  -3   4  -4  148.57   14.01
  -1  -3  -4  151.22   14.37
   4  -1  -4  159.29   14.39
  -4   1   4  144.82   14.13
  -4   1   1  471.94   39.38
   4  -1  -1  433.30   38.77
   4  -1  -1  542.17   38.88
  -4   1   1  407.47   38.78
   3  -4   1  421.51   39.13
  -3   4  -1  454.44   39.08
   4  -1   2 2871.05  245.65
  -4   1  -2 2853.57  245.61
  -1  -3   2 2835.44  245.66
   4  -1   5   56.49    8.02
  -1  -3   5   52.07    8.57
  -3   4   5   62.77    7.09
  -4   1  -5   61.02    7.89
   4  -1   8   34.11    8.19
  -4   1  -8   47.17    7.50
  -1  -3   8   27.89    8.33
  -3   4   8   27.32    6.33
   4  -1  11   19.05    9.04
  -1  -3  11   -0.68    9.66
  -3   4  11    2.65    7.07
  -3   4  14   -7.55    8.21
  -1  -3  14    4.09   10.42
   4  -1  14   -7.94   10.26
  -4   0  14    2.18    9.30
  -4   0  11    1.18    8.44
   4   0  -8   51.92    8.91
  -4   0   8   50.05    8.39
   0  -4  -5   24.39    6.17
   4   0  -5   21.30    6.18
  -4   0   5   21.98    6.04
  -4   4  -5   18.88    4.95
  -4   0   2  172.83   17.19
   4   0  -2  186.78   16.61
  -4   4  -2  195.64   16.31
   4   0  -2  166.31   17.80
  -4   0   2  177.51   16.51
   4  -4  -1  166.12   14.94
   4  -4  -1  160.53   12.19
   0  -4   1  113.39   11.97
   4   0   1  117.88   11.93
  -4   4   1  187.86   12.43
  -4   4   4  129.58   12.40
   0  -4   4  128.70   13.59
  -4   0  -4  129.11   13.07
   4   0   4  150.86   13.26
  -4   0  -7    5.43    6.49
   0  -4   7   -1.83    7.21
   4   0   7    7.95    6.02
  -4   4   7   -2.81    4.83
   0  -4  10   11.34    8.87
  -4   4  10    6.35    6.61
   4   0  10    2.07    7.88
  -4   4  13   -7.08    7.78
   0  -4  13    0.41   10.90
   4   0  13   -2.65    9.21
   4   0  16   -0.40   10.57
  -5   4  15   11.19    9.26
   4   1  15   -5.05    9.65
   1  -5  15    4.83   12.40
  -5   4  12    0.26    7.23
   1  -5  12  -11.79   10.48
   4   1  12   10.80    8.88
   1  -5   9   41.89   10.92
  -5   4   9   35.28    7.06
   4   1   9   39.45    8.27
   4   1   6  155.72   15.32
  -4  -1  -6  148.00   15.72
   1  -5   6  177.60   16.43
   5  -4  -6  143.65   15.32
  -5   4   6  163.02   14.90
   4   1   3  265.63   25.25
   1  -5   3  257.54   25.57
  -4  -1  -3  271.99   25.45
   5  -4  -3  340.81   25.35
  -5   4   3  307.85   27.64
   5  -4   0 3911.97  312.74
   1  -5   0 3565.85  312.30
  -1   5   0 3592.51  312.29
   1  -5  -3  233.53   19.57
   4   1  -3  204.96   19.60
  -4  -1   3  191.93   20.17
  -5   4  -3  222.47   19.23
   5  -4   3  226.63   19.77
  -4  -1   3  206.03   19.68
   1  -5  -6  635.83   57.88
   5  -4   6  679.79   58.12
  -4  -1   6  675.23   57.84
  -5   4  -6  661.74   57.52
   4   1  -6  634.64   57.77
   5  -4   9   54.43   10.47
  -4  -1   9   42.56    9.10
  -4  -1  12   -1.00    8.88
   5  -4  12  -19.09   10.79
  -4  -1  15    0.40   10.35
   5  -4  15   28.15   12.33
   3   2  16    0.37    9.85
   2  -5  13   -9.48   11.44
  -5   3  13   -1.77    7.91
   3   2  13   14.07    8.55
  -5   3  10   17.80    6.99
   3   2  10   21.59    7.83
   2  -5  10   13.35   10.02
  -5   3   7   -3.72    4.92
  -2   5  -7   -1.14    4.79
   3   2   7   -0.17    5.57
  -3  -2  -7    9.91    6.77
   2  -5   7   -8.68    7.37
   5  -3  -7    1.06    5.63
   3   2   4   41.26    6.81
  -2   5  -4   63.06    6.42
  -3  -2  -4   56.94    7.31
   2  -5   4   64.54    7.76
   5  -3  -4   53.12    6.78
  -5   3   4   59.00    6.63
  -5   3   4   66.38   11.92
   5  -3  -1 1346.85  102.14
  -5   3   1 1334.67  101.40
  -2   5  -1  975.76  101.43
   2  -5   1  986.59  101.70
  -5   3   1 1394.81  102.05
   3   2  -2  288.39   24.82
   5  -3   2  314.37   25.04
  -5   3  -2  315.33   24.75
  -3  -2   2  275.61   25.07
  -3  -2   2  237.69   24.87
   3   2  -2  250.25   25.25
  -5   3  -5   32.83    6.12
  -3  -2   5   38.85    7.64
   5  -3   5   43.80    7.44
   2  -5  -5   34.88    6.79
   3   2  -5   43.51    6.80
   5  -3   8    5.74    7.34
  -2   5   8    9.25    5.50
  -3  -2   8   11.52    7.15
  -3  -2  11    9.42    9.72
   5  -3  11    8.77   10.02
   5  -3  14   -8.07   11.07
  -3  -2  14    4.85   10.30
   2   3  14    8.53    8.60
  -5   2  14   -2.86    8.17
   2   3  11    7.68    7.24
  -5   2  11   -5.86    7.86
  -5   2   8   17.69    6.14
   2   3   8   11.92    5.97
   3  -5   8   16.27    8.18
   5  -2  -5  364.73   31.27
  -5   2   5  381.76   31.17
  -3   5  -5  350.31   31.02
   2   3   5  305.38   30.95
   3  -5   5  363.13   31.86
  -2  -3  -5  362.05   31.52
   5  -2  -2 1212.49  101.30
  -3   5  -2 1226.70  101.29
  -2  -3  -2 1056.22  101.37
   3  -5   2 1164.92  101.44
  -5   2   2 1172.02  101.28
  -5   2   2 1521.21  102.44
   3  -5   2 1108.06  101.36
   5  -2   1 2228.18  180.34
  -2  -3   1 1995.83  180.34
  -5   2  -1 2073.54  180.27
   3  -5  -4   52.58    6.82
   5  -2   4   47.71    7.94
  -5   2  -4   59.83    6.80
  -2  -3   4   52.17    7.91
   2   3  -4   48.38    6.74
   3  -5  -7  102.23   11.64
   5  -2   7  109.61   11.82
  -3   5   7   90.39   10.54
  -2  -3   7   82.44   12.24
  -5   2  -7  117.06   11.49
   2   3  -7  105.84   11.20
   5  -2  10  186.49   21.10
  -3   5  10  206.46   19.84
  -2  -3  10  203.62   21.34
   5  -2  13    3.99   10.04
  -2  -3  13   -7.08   10.48
  -3   5  13   -0.88    8.14
   5  -2  16   23.43   11.95
  -5   1  15    6.93    9.21
   1   4  15    2.79    9.36
  -5   1  12   -0.91    8.36
   1   4  12   13.64    7.82
  -5   1   9   12.02    6.81
   1   4   9    7.49    5.99
  -4   5  -6  995.20   91.60
  -1  -4  -6 1137.35   92.08
   1   4   6 1008.31   91.55
  -5   1   6 1103.80   91.80
   5  -1  -6 1082.91   91.93
  -4   5  -3  794.56   64.24
  -5   1   3  630.08   65.10
  -1  -4  -3  704.35   64.42
  -5   1   3  711.26   64.29
   5  -1  -3  923.14   66.82
   5  -1  -3  760.45   64.37
   4  -5   0 3629.18  305.54
   4  -5   0 3784.50  306.13
   1   4   0 3430.65  305.49
  -5   1  -3  185.80   16.60
  -1  -4   3  184.71   16.80
  -1  -4   3  153.07   16.40
   5  -1   3  187.99   16.71
   1   4  -3  192.67   16.21
  -5   1  -6  439.01   40.82
  -4   5   6  438.66   40.40
   5  -1   6  476.68   41.01
   1   4  -6  484.22   40.81
  -1  -4   6  482.97   41.36
  -1  -4   9    1.47    8.62
   5  -1   9    5.61    7.62
  -4   5   9    1.42    5.82
  -4   5  12    1.09    7.71
  -1  -4  12   11.30   10.37
   5  -1  12    4.59    9.43
  -4   5  15   -9.21    8.45
  -1  -4  15   11.81   11.27
   5  -1  15  -10.71   10.92
  -5   0  16   -9.69   10.56
   5  -5  13  -10.30   11.48
  -5   0  13    3.05    8.70
   0   5  13   -4.35    7.95
  -5   0  10    0.53    7.82
   5   0  -7  150.67   14.32
  -5   0   7  126.23   13.90
  -5   5  -7  126.66   13.21
   0  -5  -7  136.13   14.65
  -5   0   4   40.17    6.60
  -5   0   4   31.16    8.81
  -5   5  -4   44.71    5.41
   5   0  -4   42.55    6.72
   0  -5  -4   37.98    6.52
   5   0  -1 1799.18  175.87
   5  -5   1 2244.53  176.07
  -5   0   1 2049.88  175.45
   5   0  -1 2030.07  175.48
   5   0  -1 2061.96  175.47
   5   0   2   84.20    8.92
   0  -5   2   87.21    8.88
  -5   0  -2   76.69    9.00
  -5   5   2  118.32   12.30
  -5   5   2  122.40    9.08
   0  -5   5   44.59    7.90
   5  -5  -5   53.22    6.83
   5   0   5   37.24    6.96
  -5   0  -5   27.54    7.17
   0   5  -5   53.48    5.94
   5   0   8   15.76    6.92
  -5   5   8    5.97    5.30
   0  -5   8    9.38    8.08
  -5   0  -8   11.42    6.96
  -5   5  11   36.26    8.11
   0  -5  11   16.49   10.82
   5   0  11   24.19    9.30
  -5   5  14    0.31    7.87
   0  -5  14   -6.54   12.15
   5   0  14    2.55    9.76
   5   1  16    1.54    9.92
  -6   5  13   -4.03    7.86
   1  -6  13    0.44   11.06
   5   1  13    0.98    8.88
   1  -6  10    9.53   10.32
   5   1  10  -11.15    7.77
  -6   5  10   -3.13    6.60
  -6   5   7   17.28    5.36
   6  -5  -7   28.91    6.80
  -5  -1  -7   32.84    7.01
   1  -6   7   36.08    8.57
   5   1   7   26.53    6.50
   6  -5  -4    8.39    4.23
   1  -6   4    9.10    5.60
  -5  -1  -4    7.70    5.33
  -6   5   4   10.19    8.87
   5   1   4    8.52    4.67
  -1   6  -1  260.00   30.75
  -6   5   1  448.22   30.58
   6  -5  -1  468.67   32.20
  -6   5   1  514.76   32.31
   1  -6   1  302.44   30.31
  -5  -1   2  211.39   18.81
  -5  -1   2  215.56   18.50
   6  -5   2  218.23   18.34
  -6   5  -2  246.93   18.17
   5   1  -2  205.79   18.31
   5   1  -2  176.55   19.01
  -5  -1   2  185.54   17.93
   6  -5   5  503.67   42.13
   1  -6  -5  487.21   41.96
   5   1  -5  467.11   41.73
  -5  -1   5  474.90   41.81
  -5  -1   5  424.45   42.92
  -6   5  -5  464.79   41.35
  -5  -1   8   25.41    7.37
   6  -5   8   26.98    8.86
  -5  -1  11    1.53    8.45
   6  -5  11    1.78   10.11
   6  -5  14    4.60   11.87
  -5  -1  14   -8.34    9.92
   2  -6  14    3.39   12.03
   4   2  14    0.65    8.72
  -6   4  14    1.00    8.75
   2  -6  11    7.29   10.70
   4   2  11   -0.27    7.83
  -6   4  11    8.88    7.12
   2  -6   8    6.83    8.20
  -6   4   8    2.91    5.06
   4   2   8    1.73    5.76
   4   2   5  168.44   17.38
  -6   4   5  169.22   20.59
   6  -4  -5  195.72   17.59
   2  -6   5  191.47   18.32
  -4  -2  -5  176.76   17.95
  -6   4   5  212.99   17.35
  -4  -2  -2   13.48    4.50
   2  -6   2   24.30    4.06
  -6   4   2   24.21    7.81
  -6   4   2   39.35    4.27
   6  -4   1   59.81    5.48
   4   2  -1   53.38    5.30
   4   2  -1   55.15    6.44
  -4  -2   1   52.43    5.74
   6  -4   1   70.63    7.94
  -2   6   1   80.13    6.54
   2  -6  -4  783.16   63.21
  -4  -2   4  698.04   63.21
   6  -4   4  786.85   63.29
  -6   4  -4  719.41   62.83
   4   2  -4  713.20   62.96
  -4  -2   4  643.58   63.37
   4   2  -7  242.21   23.67
  -6   4  -7  246.94   23.40
  -4  -2   7  247.60   23.98
   2  -6  -7  273.82   24.23
   6  -4   7  265.93   24.43
   6  -4  10   35.15   10.73
  -4  -2  10   36.03   10.04
  -4  -2  13   11.98    9.97
   6  -4  13  -22.72   11.43
   3  -6  15   -2.03   12.60
   3   3  15    2.73    9.20
  -6   3  15   -7.76    9.41
  -6   3  12   -7.56    7.68
   3  -6  12   -9.60   10.79
   3   3  12   -0.81    7.51
   3  -6   9  -12.06    8.73
  -6   3   9    4.65    5.90
   3   3   9    0.41    6.09
   3   3   6   10.34    4.83
   6  -3  -6   -2.87    5.49
  -6   3   6    2.91    4.46
  -3  -3  -6    8.03    6.26
  -3   6  -6   -3.77    4.31
  -6   3   6    7.22   10.03
   3  -6   6   -7.17    7.27
   6  -3  -3   27.90    4.47
   3  -6   3   17.73    4.71
  -3  -3  -3   19.98    5.09
  -6   3   3   30.13    8.38
  -6   3   3   25.83    3.81
  -3   6  -3   24.81    3.82
   3  -6   0 2087.99  180.62
  -3   6   0 2064.14  181.15
   6  -3   0 2145.48  181.04
   6  -3   3  240.91   20.34
  -3  -3   3  214.00   20.35
   3   3  -3  230.60   19.77
  -6   3  -3  232.23   19.71
  -3  -3   3  191.41   19.93
   3   3  -6   70.64    8.67
   6  -3   6   79.78   10.39
  -3  -3   6   62.94   10.05
  -6   3  -6   70.59    8.52
   3  -6  -6   71.09    9.27
  -3   6   9  104.06   12.13
  -3  -3   9  125.11   14.31
   6  -3   9  124.66   14.12
  -3   6  12    7.25    7.05
  -3  -3  12   -2.25   10.69
   6  -3  12    1.84   10.80
  -3  -3  15    3.15   11.29
  -3   6  15   -5.29    7.83
   6  -3  15    2.21   11.42
   2   4  13   12.09    8.35
  -6   2  13   -9.21    8.30
  -6   2  10   -0.73    6.99
   2   4  10    8.06    6.65
   6  -2  -7    8.36    6.60
  -4   6  -7    9.19    4.62
   2   4   7    8.67    5.20
  -6   2   7   20.76    5.49
  -2  -4  -7   14.78    7.23
   6  -2  -4 1673.80  141.04
  -6   2   4 1596.88  140.94
  -4   6  -4 1637.16  140.89
  -6   2   4 1665.20  142.18
  -2  -4  -4 1614.60  141.22
  -4   6  -1 1131.19   90.11
   6  -2  -1 1015.94   89.60
  -6   2   1  899.62   90.02
   4  -6   1  933.23   90.21
   6  -2  -1 1162.40   89.74
  -2  -4   2   14.28    3.65
   2   4  -2   12.13    2.85
  -6   2  -2   20.92    3.08
  -4   6   2   23.43    4.42
   6  -2   2   17.91    4.51
   2   4  -2   12.06    3.49
  -2  -4   5   20.26    6.91
  -6   2  -5    8.26    5.39
   6  -2   5    9.53    6.46
   2   4  -5   17.09    4.67
   6  -2   8    0.70    7.24
  -4   6   8    5.82    4.64
  -2  -4   8    4.75    8.23
  -4   6  11   10.37    6.85
  -2  -4  11    7.07   10.02
   6  -2  11   13.16    9.82
  -2  -4  14    0.44   11.21
   6  -2  14    4.43   10.64
  -4   6  14   -2.21    7.45
  -6   1  14   -1.39    8.94
   1   5  14   -4.30    8.42
   1   5  11   24.87    8.18
  -6   1  11   27.00    8.54
  -6   1   8    4.72   10.94
  -6   1   8    3.51    5.92
   1   5   8   -0.35    5.47
  -1  -5  -5   72.31    8.89
  -6   1   5   53.85    7.68
  -5   6  -5   63.77    6.96
  -6   1   5   52.53   11.35
   6  -1  -5   57.85    8.27
   5  -6   2  383.47   42.66
  -6   1   2  472.63   43.40
  -6   1   2  530.68   42.50
   6  -1  -2  415.70   43.36
   6  -1  -2  514.98   42.61
  -6   1   2  531.55   42.51
  -5   6   1   16.72    3.73
   5  -6  -1   26.31   11.38
   5  -6  -1   12.91    3.17
   6  -1   1   10.34    2.60
  -1  -5   1   10.81    2.78
   6  -1   4   24.78    6.44
  -1  -5   4   39.13    7.50
   1   5  -4   37.94    5.03
  -6   1  -4   44.15    6.30
  -1  -5   4   40.14    6.86
   1   5  -7    8.27    4.99
  -6   1  -7   14.65    6.01
   6  -1   7    5.26    6.97
  -1  -5   7   20.22    7.73
   6  -1  10   46.99   10.07
  -1  -5  10   31.50   11.04
  -5   6  10   40.66    7.42
  -1  -5  13   -1.77   11.39
  -5   6  13   -2.84    7.03
   6  -1  13   -3.95    9.59
   6  -1  16  -16.11   11.39
  -6   0  15    5.83   10.01
   6  -6  15   -6.59   13.09
   0   6  15  -10.61    8.43
   0   6  12   -2.39    6.72
   6  -6  12   14.58   11.45
  -6   0  12   -1.03   10.87
  -6   0  12   -0.32    8.81
  -6   0   9    8.94    7.24
   0   6   9   -4.87    5.42
   6  -6   9   -7.31    9.68
  -6   0   9   -4.00   10.93
   0  -6  -6    5.91    6.80
  -6   6  -6    7.04    4.14
   6   0  -6   -0.53    6.25
  -6   0   6    3.46   10.36
  -6   0   6    1.96    5.57
   6  -6   6    9.20    7.16
  -6   0   3   45.74    5.79
   6   0  -3   62.99   10.88
  -6   0   3   70.13    7.04
  -6   6  -3   72.83    6.18
   6  -6   3   73.48    7.04
  -6   0   3   74.69    8.88
   6   0  -3   61.96    7.30
   0   6   0 1637.78  143.36
   6  -6   0 1626.39  143.37
   6  -6   0 1897.30  144.23
   0   6  -3   89.54    8.04
  -6   6   3  108.96    8.67
  -6   6   3   87.50   11.72
   0  -6   3   78.59    8.68
  -6   0  -3   71.83    8.79
   6   0   3   63.47    8.48
  -6   0  -6   -3.73    6.36
   6  -6  -6   -2.10    5.50
   0  -6   6   -1.73    7.08
   6   0   6    2.28    5.67
   0   6  -6   11.32    4.17
  -6   6   9   12.73    5.31
   0  -6   9   10.44    9.49
   6   0   9   17.26    7.47
  -6   6  12    2.14    6.93
   0  -6  12   23.67   11.56
   6   0  12   11.69    9.26
   6   0  15   11.87   10.47
   0  -6  15   30.65   13.07
   6   1  14   -8.89    9.16
   1  -7  14   -5.05   12.93
  -7   6  14  -10.48    7.47
  -7   6  11    3.03    6.29
   1  -7  11   16.04   11.54
   6   1  11    5.84    8.46
   1  -7   8    8.27    8.73
   6   1   8   -3.30    6.31
  -7   6   5   70.17   12.37
  -1   7  -5   86.21    8.31
   7  -6  -5   84.59    8.96
   6   1   5   73.81    9.11
  -6  -1  -5   68.71    9.62
   1  -7   5   88.48   10.03
  -6  -1  -2   14.00    3.82
   1  -7   2    9.52    3.33
  -7   6   2   13.76    3.80
   7  -6  -2   21.69    9.74
   6   1   2    6.57    2.60
  -7   6   2   17.55    7.87
   7  -6   1  584.58   43.98
   6   1  -1  480.50   42.62
   6   1  -1  392.15   43.12
  -1   7   1  659.46   43.34
   6   1  -1  479.60   42.69
  -6  -1   1  532.30   42.80
  -7   6  -4  303.37   24.94
  -6  -1   4  268.24   25.36
   6   1  -4  266.43   25.35
  -6  -1   4  243.91   25.92
   1  -7  -4  288.18   25.54
   7  -6   4  298.31   25.63
   7  -6   7   21.23    8.50
  -7   6  -7    7.92    4.47
  -6  -1   7   12.42    6.84
  -6  -1   7   27.36   10.95
   6   1  -7    5.01    6.48
  -6  -1  10  -16.39    8.28
   7  -6  10   -5.10   10.67
  -6  -1  10   11.26   11.74
  -6  -1  13   -7.31    9.96
   7  -6  13  -20.76   12.47
   5   2  15   14.72    9.56
  -7   5  15    4.33    8.07
   5   2  12   10.84    8.49
   2  -7  12   34.42   11.91
  -7   5  12   12.77    7.66
   5   2   9    7.05    6.64
  -7   5   9   -1.38    5.58
   2  -7   9   10.35    9.27
  -5  -2  -6    1.76    6.79
  -7   5   6    1.99    4.00
   5   2   6   -2.24    5.01
   7  -5  -6   -4.46    5.21
   2  -7   6   -2.51    6.81
  -7   5   6    4.19    9.57
   2  -7   3    4.24    3.91
  -7   5   3    1.07    2.88
   5   2   3   -1.30    2.85
  -5  -2  -3    0.27    4.36
   7  -5  -3   -0.41    3.87
  -7   5   3   -0.26    7.80
   2  -7   0 1301.23  115.37
  -2   7   0 1301.41  115.37
   7  -5   0 1573.21  116.16
   5   2  -3    1.95    3.45
   7  -5   3    6.97    4.34
  -5  -2   3    0.50    4.56
  -5  -2   3   -8.29    5.14
   5   2  -3    2.70    7.41
  -7   5  -3    0.53    2.81
   5   2  -6    1.31    5.48
  -5  -2   6    6.93    6.09
   7  -5   6    0.22    7.55
  -5  -2   6   -9.58    9.55
  -7   5  -6    4.74    4.17
   2  -7  -6    3.22    6.31
  -5  -2   9   -7.20    8.09
   7  -5   9   -5.06    9.41
  -5  -2   9   -4.91   11.35
   7  -5  12   12.24   11.16
  -5  -2  12    6.01   10.78
  -5  -2  12    3.84    9.35
  -5  -2  15   -0.42   10.64
   7  -5  15    2.87   12.44
  -7   4  13   -4.55    8.14
   4   3  13   -7.11    8.29
   3  -7  13    0.91   11.81
  -7   4  10   29.49    6.96
   3  -7  10   13.65   10.65
   4   3  10   22.01    7.22
  -7   4   7   -3.38    4.90
  -4  -3  -7    0.23    7.01
  -7   4   7   -3.17    9.80
   3  -7   7    1.30    7.66
   7  -4  -7    4.25    5.39
   4   3   7    6.67    4.94
   7  -4  -4  131.68   11.12
  -4  -3  -4  112.46   11.70
   3  -7   4  112.66   11.46
  -7   4   4  116.00   14.21
  -3   7  -4  120.17   10.66
   4   3   4   92.79   10.60
   3  -7   1 1058.51   94.68
  -3   7  -1  894.08   93.69
  -7   4   1 1218.78   94.41
   7  -4  -1 1180.99   93.49
   7  -4  -1 1063.26   94.33
   7  -4   2  446.78   36.23
   4   3  -2  363.82   36.36
  -4  -3   2  406.05   36.28
   4   3  -2  404.87   36.03
  -7   4  -2  438.21   36.04
  -4  -3   5  122.59   14.28
  -7   4  -5  141.46   12.97
   7  -4   5  137.73   14.30
   3  -7  -5  133.31   13.72
  -4  -3   5  135.10   14.10
   4   3  -5  139.80   13.31
  -4  -3   8   71.49   10.45
   7  -4   8   71.84   11.26
  -4  -3   8   71.76   13.97
   7  -4  11   24.80   10.96
  -4  -3  11   38.76   10.74
   7  -4  14    5.20   11.82
  -4  -3  14    2.95   11.23
   3   4  14  -19.41    9.39
  -7   3  14   -9.95    8.90
  -7   3  14   -0.54   10.54
   3   4  11    8.47    7.15
  -7   3  11    3.48    7.25
  -7   3   8   15.98   10.58
   4  -7   8   20.18    9.11
   3   4   8   18.10    5.68
  -7   3   8    9.48    5.35
   3   4   5   42.74    6.14
  -7   3   5   38.98   10.91
  -7   3   5   57.81    6.50
   4  -7   5   58.37    8.06
  -3  -4  -5   51.08    8.08
  -4   7  -5   54.52    6.06
   7  -3  -5   50.88    6.99
  -7   3   2   50.15    5.00
  -7   3   2   54.18    8.60
   4  -7   2   32.11    6.02
   7  -3  -2   42.83    4.85
   4  -7   2   32.10    5.14
   7  -3  -2   61.59    5.41
   7  -3   1  470.96   40.03
  -3  -4   1  405.29   40.09
  -4   7   1  488.20   41.62
   7  -3   4    6.32    5.98
   3   4  -4    9.05    3.74
   4  -7  -4   10.55    4.83
  -3  -4   4    6.44    6.01
  -7   3  -4    8.28    3.84
  -3  -4   4   10.63    4.69
   3   4  -7   68.77    8.46
   7  -3   7   62.03    9.70
  -7   3  -7   66.72    8.47
  -3  -4   7   59.27   10.54
   7  -3  10   54.38   11.58
  -3  -4  10   43.64   11.30
  -3  -4  13    5.96   11.64
   7  -3  13   24.46   11.31
   2   5  15   -1.54    8.26
  -7   2  15  -16.41    9.55
  -7   2  12   -0.86    7.79
   2   5  12   15.23    7.83
  -7   2  12    1.06   10.16
   2   5   9   -2.56    6.12
  -7   2   9    2.41    6.26
  -7   2   9    7.68   11.13
   2   5   6    5.20    3.94
  -7   2   6    8.80    5.10
  -7   2   6    7.80    9.97
  -2  -5  -6    4.08    6.96
  -5   7  -6    3.23    3.80
   7  -2  -6    3.44    6.44
  -2  -5  -3   33.93    6.18
   7  -2  -3   40.33    5.13
  -7   2   3   36.45    8.40
  -7   2   3   25.48    4.01
  -7   2   3   33.03    4.76
  -5   7  -3   44.19    4.69
   5  -7   3   29.10    5.57
   7  -2  -3   28.23   10.27
  -5   7   0   40.45    8.15
   5  -7   0   44.68    5.02
   5  -7   0   29.90    9.75
  -2  -5   3  144.53   15.40
  -7   2  -3  155.29   15.05
   2   5  -3  170.75   14.92
   7  -2   3  151.25   15.48
  -7   2  -6   10.25    5.33
  -2  -5   6    5.13    7.61
   2   5  -6   18.41    4.61
   7  -2   6   12.57    6.45
  -2  -5   9    4.56    9.25
   7  -2   9   -0.27    8.27
  -2  -5  12   -0.41   11.23
   7  -2  12   22.59   10.27
  -2  -5  15  -18.63   12.69
   7  -2  15    8.71   11.09
   1   6  13    3.36    7.06
  -7   1  13    6.25    8.78
   6  -7  13    0.46   12.27
  -7   1  13    9.00   10.51
  -7   1  10    3.13   11.09
   6  -7  10    8.45   10.48
   1   6  10   -1.37    5.95
  -7   1  10    6.85    7.20
   7  -1  -7   33.84    7.15
  -7   1   7   37.93   12.14
  -7   1   7   30.18    6.89
  -1  -6  -7   29.52    9.01
  -6   7  -4  235.02   21.27
   7  -1  -4  249.90   21.83
  -7   1   4  232.91   21.52
  -1  -6  -4  252.84   22.09
  -7   1   4  229.17   23.25
   7  -1  -1 1392.13  135.25
   7  -1  -1 1603.59  134.70
   7  -1  -1 1597.81  134.62
   6  -7   1 1563.80  135.50
  -6   7  -1 1485.46  135.09
   7  -1   2  234.32   22.85
  -7   1  -2  250.61   22.61
  -1  -6   2  223.37   22.83
   1   6  -5   57.99    6.37
  -1  -6   5   52.95    8.83
  -7   1  -5   45.91    7.76
  -1  -6   5   61.73    9.45
   6  -7  -5   59.56    7.37
   7  -1   5   49.72    8.06
  -1  -6   8   -0.29    8.30
   7  -1   8   -4.87    7.36
   7  -1  11    6.39    9.45
  -1  -6  11   15.45   11.00
   7  -1  14   -9.77   10.25
  -1  -6  14    4.46   12.19
   7  -7  14  -27.17   13.26
  -7   0  14   -9.29    9.74
   7  -7  11    0.82   11.47
  -7   0  11   -2.60   11.61
   7  -7   8   38.79   10.68
  -7   0   8   44.04   12.65
  -7   0   8   49.54    8.45
   0  -7  -5   62.47    8.69
  -7   7  -5   56.20    6.48
   7  -7   5   56.34    8.29
  -7   0   5   58.09    7.66
  -7   0   5   48.57   10.31
   7   0  -5   55.28    8.06
  -7   0   2   35.30    4.34
   7  -7   2   49.98    6.16
   7  -7   2   37.37    4.56
  -7   0   2   36.73    6.71
   7   0  -2   31.98    4.71
   7   0  -2   35.63    6.86
   7  -7  -1  363.42   22.59
   7  -7  -1  269.75   18.32
   7  -7  -4    8.12    4.74
  -7   7   4    4.32    4.04
  -7   0  -4   13.12    5.14
   7   0   4    0.62    4.62
   0   7  -4   11.13    3.41
  -7   7   4   18.76    8.90
   0  -7   4   10.93    5.14
  -7   0  -7   28.09    7.12
   7   0   7   24.05    6.72
   0  -7   7   38.82    8.97
   7   0  10    2.99    8.38
   0  -7  10   13.28   10.82
   0  -7  13  -13.30   12.88
   7   0  13    2.75    9.73
   7   1  15   -4.03    9.82
   1  -8  15   19.34   14.34
  -8   7  15   18.21   10.99
   7   1  12    1.21    8.43
   1  -8  12    9.88   12.33
   7   1   9    6.35    6.96
   1  -8   9   22.76   10.25
   7   1   6   88.86   11.35
  -7  -1  -6   94.25   11.95
  -1   8  -6  117.22   10.75
   1  -8   6  129.42   12.76
  -8   7   6  105.54   14.81
   8  -7  -6  115.66   11.63
   7   1   3   28.81    4.75
  -7  -1  -3   43.00    6.01
   1  -8   3   44.74    5.56
  -8   7   3   59.48    9.62
  -8   7   3   63.52    5.81
  -1   8   0   13.02    3.30
   8  -7   0   20.88    7.35
   7   1  -3   17.51    6.96
  -7  -1   3    5.18    4.60
  -7  -1   3    7.23    2.13
  -8   7  -3    8.52    3.13
   8  -7   3   12.48    4.31
  -7  -1   3   13.25    4.62
   7   1  -3    4.23    3.70
   8  -7   6   32.60    8.41
  -8   7  -6   28.57    4.72
   7   1  -6   28.23    6.64
  -7  -1   6   25.43    6.88
   1  -8  -6   32.49    8.23
  -7  -1   6   22.30    9.30
  -7  -1   9   28.36    8.43
   8  -7   9    9.72   10.18
  -7  -1   9   21.48   11.92
   8  -7  12  -24.76   11.46
  -7  -1  12   -9.33    9.70
  -7  -1  12    2.50   10.64
  -7  -1  15  -14.04   10.64
   8  -7  15   -3.71   13.75
  -8   6  16   11.50   11.02
   2  -8  13    6.51   11.84
  -8   6  13    3.34    6.78
   6   2  13    7.62    8.74
   6   2  10   -4.82    7.75
  -8   6  10    3.70    5.67
   2  -8  10   -2.72   11.04
   8  -6  -7    8.58    5.75
   2  -8   7   12.43    7.84
  -8   6   7    5.54   10.05
   6   2   7    0.82    5.36
  -6  -2  -7   -7.43    7.06
   2  -8   4   18.35    5.17
   6   2   4   11.67    3.96
   8  -6  -4   16.49    4.65
   2  -8   4   30.34    3.37
  -6  -2  -4   13.26    5.59
  -8   6   4   21.74    4.10
  -8   6   4   32.31    9.46
   8  -6  -1  110.45   11.27
  -2   8  -1   88.49   10.41
   2  -8   1   86.58    8.83
   6   2  -2    1.98    2.15
  -6  -2   2    0.35    3.80
   6   2  -2   -1.19    4.69
   8  -6   2    4.38    5.33
   8  -6   2   -2.30    3.15
  -6  -2   5  329.80   30.51
   8  -6   5  362.40   30.36
   2  -8  -5  363.85   30.16
  -6  -2   5  328.70   29.87
   6   2  -5  306.62   29.52
  -8   6  -5  324.11   29.20
   8  -6   8   31.79    9.29
  -6  -2   8   12.64   10.98
  -6  -2   8   25.57    8.20
  -6  -2  11   34.72   12.43
  -6  -2  11   36.34   10.18
   8  -6  11   15.33   11.61
  -6  -2  14    4.53   10.88
   8  -6  14    4.85   12.97
  -8   5  14   -2.36    7.78
   3  -8  14   15.42   12.91
   5   3  14   -7.25    8.92
  -8   5  14    6.20   10.68
   5   3  11   -1.77    7.05
  -8   5  11    0.49    7.08
  -8   5  11  -16.25   10.93
  -8   5   8    0.49    4.71
   3  -8   8    1.27    8.59
   5   3   8    6.70    5.56
  -8   5   8   10.38   10.43
   8  -5  -5  139.41   13.08
   3  -8   5  126.62   13.89
   5   3   5  133.65   12.71
  -8   5   5  127.69   16.05
  -5  -3  -5  135.47   13.79
  -3   8  -2    2.41    3.19
  -8   5   2   -2.44    3.03
   8  -5  -2   -6.80    3.43
  -8   5   2    3.55    7.07
  -5  -3  -2    0.14    3.66
   3  -8   2    7.96    6.71
   3  -8   2   -0.84    2.93
  -5  -3   1   77.33    7.58
   8  -5   1   62.23    8.19
   8  -5   1   84.60    7.45
  -3   8   1  111.91    8.88
  -5  -3   4   16.51    6.32
  -5  -3   4   25.34    5.38
   8  -5   4   20.52    6.27
   5   3  -4   28.26    4.55
  -8   5  -4   29.14    4.21
  -5  -3   7   69.35   11.89
  -8   5  -7   74.09    8.11
   8  -5   7   53.37   10.52
  -5  -3   7   69.08   10.02
   5   3  -7   66.92    8.57
   8  -5  10   27.96   10.69
  -5  -3  10   44.98   10.29
  -5  -3  10   23.03   12.75
  -5  -3  13   24.14   11.08
   8  -5  13   -3.94   12.29
  -8   4  15   -6.15   10.75
   4  -8  15  -12.08   13.73
   4   4  15    3.40    9.27
  -8   4  15    2.74    8.98
  -8   4  12    7.09   10.74
   4   4  12    8.14    8.10
  -8   4  12   12.36    7.91
   4  -8  12   -0.92   12.35
   4   4   9    1.96    5.95
  -8   4   9   11.72    6.05
   4  -8   9   11.33    9.73
  -8   4   9    2.06   10.84
   8  -4  -6   93.56    9.60
   4  -8   6   74.86   10.49
  -8   4   6   88.22   13.32
   4   4   6   71.33    8.87
  -8   4   6   94.75    8.98
  -4   8  -6   85.02    8.61
  -4  -4  -6   70.22   10.74
  -8   4   3    0.62    3.19
   8  -4  -3    0.38    3.34
   8  -4  -3   18.77   10.23
  -4  -4  -3    5.11    4.89
   4  -8   3   13.26    4.58
  -8   4   3   14.79    8.11
   4  -8   3    0.29    3.51
   4  -8   0  630.66   52.10
   8  -4   0  591.39   52.68
  -4   8   0  540.08   52.77
   4   4  -3   36.44    4.36
  -8   4  -3   31.63    4.30
   8  -4   3   39.67    5.90
   4   4  -3   30.28    7.13
  -4  -4   3   29.08    5.82
  -4  -4   6   11.06    6.98
   4   4  -6   19.77    5.14
   8  -4   6   13.28    7.13
  -4  -4   6   23.56    7.10
   4  -8  -6   14.57    6.50
  -8   4  -6   15.31    4.62
  -4  -4   9   -0.46   11.32
  -4  -4   9    3.77    8.27
   8  -4   9    1.41    8.69
   8  -4  12   -0.39   10.57
  -4  -4  12   -0.40   10.35
  -4  -4  15   -6.14   12.00
   8  -4  15   -3.66   12.26
  -8   3  13    3.31    8.18
   3   5  13    2.23    7.69
  -8   3  13   -6.50   10.79
  -8   3  10    0.46    6.58
   3   5  10   -4.62    6.64
  -8   3  10    6.31   10.95
   3   5   7   -0.27    4.42
  -8   3   7   -0.32    5.10
  -8   3   7   -3.18   10.47
   8  -3  -7    2.53    6.21
  -3  -5  -7   14.18    7.89
  -8   3   4   15.75    3.62
  -8   3   4    4.52    2.88
   8  -3  -4   12.98    4.74
  -8   3   4   12.13    8.34
  -5   8  -4   15.54    3.33
  -3  -5  -4    9.32    5.90
  -8   3   1  291.18   26.26
  -5   8  -1  277.47   25.66
   5  -8   1  234.64   26.30
   8  -3  -1  295.70   24.86
   3   5  -2    1.16    2.53
   8  -3   2    6.08    3.63
  -3  -5   2   -1.15    3.53
  -8   3  -2   -0.61    2.07
   8  -3   5   26.93    7.02
  -8   3  -5   35.96    5.50
  -3  -5   5   22.69    5.82
  -3  -5   5   30.71    7.33
   3   5  -5   31.59    4.84
   8  -3   8   74.60   11.89
  -3  -5   8   96.27   13.18
  -3  -5   8   99.57   15.06
   8  -3  11   76.71   13.10
  -3  -5  11   61.54   13.51
  -3  -5  14   22.74   12.22
   8  -3  14   17.56   11.45
  -8   2  14   -2.04    8.99
   2   6  14   -1.11    7.56
  -8   2  14   -4.16    9.94
  -8   2  11   12.68   11.29
  -8   2  11   25.44    7.90
   2   6  11    8.65    6.80
  -8   2   8   12.78   12.12
  -8   2   8   41.04    6.87
  -8   2   5  315.14   27.94
  -8   2   5  276.87   29.80
   8  -2  -5  329.83   28.48
  -6   8  -5  321.33   27.82
  -2  -6  -5  301.47   28.82
   6  -8   2   90.82   10.87
   8  -2  -2   97.83   11.85
   8  -2  -2   85.50    9.25
   8  -2  -2  120.86    9.43
  -8   2   2   85.04   10.48
  -2  -6   1   86.45    8.88
   8  -2   1   91.75    8.78
   6  -8  -1  114.19    9.32
  -6   8   1  124.11   12.16
  -8   2  -4   17.24    4.28
   2   6  -4   14.91    3.64
   8  -2   4    8.45    5.69
  -2  -6   4   14.90    5.65
  -2  -6   7    6.23   10.13
   8  -2   7   12.23    7.17
   2   6  -7   18.47    4.76
  -2  -6   7   12.76    7.95
  -8   2  -7   10.86    5.94
  -2  -6  10   91.07   14.53
   8  -2  10   83.07   13.26
  -2  -6  13   -7.44   12.26
   8  -2  13    1.50   10.16
  -8   1  15  -11.19   10.01
   7  -8  15   -9.83   14.01
  -8   1  12    4.32    8.44
  -8   1  12   -4.65   10.62
   7  -8  12    1.81   12.22
  -8   1   9   14.56    7.39
  -8   1   9   -7.03   11.02
   7  -8   9    5.13    9.86
  -8   1   6  -10.70    8.83
   8  -1  -6    6.81    5.89
  -1  -7  -6    0.50    7.97
   7  -8   6   -1.79    6.77
  -7   8  -6   -0.97    3.81
  -8   1   6   -3.56    5.07
   7  -8   3  182.91   17.89
   7  -8   3  202.47   17.60
  -8   1   3  221.76   19.19
   8  -1  -3  153.87   19.09
  -8   1   3  180.45   17.24
  -8   1   3  205.44   17.45
   8  -1  -3  219.37   17.94
   8  -1   0   24.09    5.83
   1   7   0   19.59    3.75
  -7   8   0   30.17    7.59
   7  -8   0   21.79    3.53
   7  -8   0   29.04    8.49
   1   7  -3    7.46    2.91
  -7   8   3   10.61    4.12
   8  -1   3    9.49    4.35
  -1  -7   3    7.94    4.51
  -8   1  -3    9.29    3.69
  -1  -7   6   44.84    8.28
   7  -8  -6   45.24    7.05
  -1  -7   6   40.24    8.31
  -8   1  -6   25.04    6.75
   8  -1   6   32.09    7.30
   1   7  -6   34.73    5.27
   8  -1   9   15.05    7.91
  -1  -7   9   21.61   10.43
  -1  -7  12   -2.57   10.99
   8  -1  12   -2.37    9.33
  -1  -7  15  -20.38   14.33
   8  -1  15  -15.04   11.36
  -8   0  13   -6.33    9.41
   8  -8  13   17.07   12.04
   8  -8  10   -4.59   10.93
  -8   0  10   17.13    8.23
  -8   0  10   -3.30   12.21
  -8   0   7    2.73    8.85
   8  -8   7   10.97    8.12
  -8   0   7    2.31    6.09
   8   0  -7    0.20    6.32
  -8   8  -4   68.09    5.92
  -8   0   4   56.41    8.94
   8   0  -4   55.20    7.20
  -8   0   4   39.26    5.15
   8  -8   4   61.93    7.05
   8   0  -4   57.99   12.05
  -8   0   4   56.49    6.82
   0  -8  -4   59.85    7.50
   8   0  -1  651.36   59.58
   8  -8   1  805.81   61.06
   0   8   1  757.01   60.04
   8   0   2   75.64    8.14
  -8   8   2  152.37    9.37
   8  -8  -2  133.68   15.96
   0  -8   2   74.40    8.06
   0  -8   2  103.35    8.76
   8   0   5   28.55    6.60
  -8   0  -5   39.81    7.12
  -8   8   5   53.55    6.40
  -8   8   5   39.26   10.34
   0   8  -5   49.83    5.70
   0  -8   5   46.40    7.70
   8  -8  -5   61.93    6.90
   8   0   8  -11.29    7.13
   0  -8   8   -4.98    9.30
   0  -8  11    0.95   12.89
   8   0  11    2.89    8.97
   0  -8  14    0.53   13.41
   8   0  14   -4.72    9.79
  -9   8  16   -1.88   11.04
   8   1  13   -9.15    8.94
  -9   8  13   19.21   11.36
   1  -9  13   10.38   13.50
   8   1  10    3.34    7.55
   1  -9  10   15.88   11.85
  -9   8  10  -16.92   11.64
   1  -9   7   15.67    8.56
   8   1   7    7.64    5.81
  -8  -1  -7    5.95    6.93
  -9   8   7   13.46    9.68
  -8  -1  -4    8.74    5.22
   8   1   4    6.32    3.83
  -9   8   4   17.35    4.03
  -9   8   4   18.33    8.43
   1  -9   4   21.81    5.00
  -1   9  -4   21.53    3.58
   9  -8  -4   17.73    4.73
   1  -9   1  191.77   18.13
   9  -8  -1  360.37   22.30
  -8  -1   2  250.01   20.38
   8   1  -2  223.39   20.11
   9  -8   2  212.91   21.63
   8   1  -2  183.62   21.20
   9  -8   2  247.56   20.40
  -9   8  -5   35.94    5.05
   1  -9  -5   43.48    8.23
   8   1  -5   37.58    6.33
   9  -8   5   42.64    7.28
  -8  -1   5   41.32    8.30
  -8  -1   5   38.07    6.78
   9  -8   8    6.74    9.54
  -8  -1   8    4.93    7.23
  -8  -1   8    2.51    9.67
   9  -8  11   -3.16   13.02
  -8  -1  11    4.81   11.56
  -8  -1  11    8.05    8.78
  -8  -1  14   -9.87   10.26
   9  -8  14    9.25   13.65
   2  -9  14  -10.66   13.19
   7   2  14  -13.24    9.38
  -9   7  14   -4.72   10.62
  -9   7  11    2.28   11.17
   2  -9  11    5.30   12.04
   7   2  11   -6.42    7.26
   7   2   8   -9.17    6.00
   2  -9   8    0.32    8.62
  -9   7   8    1.99    9.80
   7   2   5  160.67   16.60
  -9   7   5  191.75   16.63
  -9   7   5  201.06   19.76
   2  -9   5  196.90   17.65
   9  -7  -5  196.24   17.07
   2  -9   5  173.46   16.10
  -7  -2  -5  164.70   17.55
  -2   9  -5  189.96   16.42
   9  -7  -2    4.19    3.60
  -2   9  -2    3.74    3.21
  -9   7   2    8.24    8.24
  -9   7   2   -1.05    3.22
   2  -9   2    2.36    3.07
   9  -7  -2    6.41    8.33
   9  -7   1  199.06   17.13
  -7  -2   1  187.47   17.14
   9  -7   1  196.36   18.81
  -2   9   1  229.11   17.78
   7   2  -1  156.83   17.88
   9  -7   4  111.51    9.56
  -7  -2   4   75.78    9.00
  -7  -2   4   99.42    9.49
  -7  -2   4   63.37    7.47
   7   2  -4   93.33    8.60
   7   2  -4   94.12   12.98
  -9   7  -4  110.00    8.16
  -7  -2   7   -5.88    7.16
   9  -7   7   13.03    8.49
  -7  -2   7    7.99    8.78
   7   2  -7   -8.27    5.82
   9  -7  10   19.87   12.02
  -7  -2  10   -1.54    9.07
  -7  -2  10   11.67   11.45
   9  -7  13   17.32   12.89
  -7  -2  13   12.12   10.88
   3  -9  15    0.57   14.20
   6   3  15   -0.73    9.92
  -9   6  15    9.15   10.56
   3  -9  12   -5.22   13.88
  -9   6  12    2.60    6.55
   6   3  12   -9.93    8.20
  -9   6  12   26.03   11.11
  -9   6   9  -15.07   10.87
   3  -9   9   15.23   10.38
   6   3   9    2.05    6.29
   6   3   6   20.16    5.03
  -9   6   6   26.64   10.29
   9  -6  -6   20.33    5.75
   3  -9   6   37.99    7.31
  -6  -3  -6   18.58    7.06
   9  -6  -3    4.98    3.55
  -9   6   3    6.62    3.37
   3  -9   3    6.69    3.82
  -6  -3  -3    3.82    4.66
  -9   6   3   -0.96    8.29
   9  -6   0  750.81   62.22
  -6  -3   0  741.85   61.01
   3  -9   0  627.61   61.32
  -3   9   0  628.50   62.24
  -9   6  -3    4.96    2.91
  -6  -3   3    4.03    5.27
  -6  -3   3    5.07    1.43
   6   3  -3    6.07    2.87
   6   3  -3    2.89    5.27
   9  -6   3    5.73    4.14
  -9   6  -6   68.60    7.57
  -6  -3   6   74.10    9.94
   3  -9  -6   77.50    9.64
   6   3  -6   57.11    8.27
   9  -6   6   73.29   10.15
  -6  -3   6   62.73    9.79
   9  -6   9   -3.88   10.43
  -6  -3   9    0.45   11.32
  -6  -3   9   -1.79    8.98
  -6  -3  12   15.10   10.64
   9  -6  12   13.05   11.73
  -6  -3  15   -4.99   11.67
   9  -6  15  -12.27   13.55
  -9   5  13    4.67    7.53
   5   4  13  -21.20    8.88
   4  -9  13   14.48   13.07
  -9   5  13  -11.61   10.70
  -9   5  10   18.06   11.29
   4  -9  10    7.44   10.86
  -9   5  10   -0.21    6.21
   5   4  10   -0.46    7.02
   5   4   7   -2.82    5.03
   4  -9   7    1.94    7.52
  -9   5   7    2.88   10.11
   9  -5  -7   -1.26    5.57
  -5  -4  -7   14.23    7.25
   9  -5  -4  112.25   10.20
  -9   5   4   96.95    9.79
   4  -9   4   95.92   10.21
  -9   5   4  108.01   13.05
  -4   9  -4  112.96    9.86
  -5  -4  -4   77.18   11.17
   4  -9   4  109.23   10.66
  -9   5   1  154.27   15.15
   9  -5  -1  182.15   13.96
  -4   9  -1  164.29   15.10
   4  -9   1  126.45   13.83
   9  -5  -1  156.82   15.75
  -5  -4   2  382.23   34.44
   9  -5   2  420.55   34.37
   4  -9  -5   84.57    9.84
   9  -5   5   75.24   10.57
  -5  -4   5   76.84    9.10
   5   4  -5   75.52    8.42
  -9   5  -5   93.81    8.52
  -5  -4   5   74.35   10.31
   9  -5   8   25.63    9.93
  -5  -4   8   19.66   10.39
  -5  -4   8   41.76    9.22
   9  -5  11   -1.50   10.55
  -5  -4  11   -0.38   10.71
  -5  -4  14  -11.02   11.75
   9  -5  14   13.51   12.27
  -9   4  14   -4.23    8.54
   4   5  14   -2.61    7.82
  -9   4  11    5.28   11.01
  -9   4  11    3.17    7.43
   4   5  11    8.21    7.00
  -9   4   8    6.44    5.78
   4   5   8    8.42    5.02
   5  -9   8   18.06    8.64
  -9   4   8    1.56   10.88
  -9   4   5    0.35    8.06
  -5   9  -5   -0.39    3.25
  -4  -5  -5    8.55    6.80
   9  -4  -5    4.87    4.79
   5  -9   5   -3.37    5.21
   9  -4  -2  404.92   31.01
  -9   4   2  428.24   32.66
   5  -9   2  301.64   30.81
  -5   9  -2  373.73   31.31
   9  -4  -2  356.11   30.80
   5  -9   2  313.81   31.86
  -5   9   1   20.18    8.32
   9  -4   1   19.51    2.73
  -5   9   1   19.88    4.52
   9  -4   1   13.50    5.17
  -4  -5   1   20.73    3.22
   5  -9  -1   20.92    4.13
   9  -4   4    2.20    5.56
   4   5  -4    1.31    3.32
  -4  -5   4   -0.63    5.63
  -9   4  -4   -0.17    3.09
  -9   4  -7    7.14    5.04
   9  -4   7   -0.51    8.19
   4   5  -7    7.90    4.64
  -4  -5   7    4.48    7.26
  -4  -5   7    3.05    7.96
  -4  -5  10   13.24   10.32
   9  -4  10   15.39   10.32
  -4  -5  10   34.42   12.19
  -4  -5  13   -7.25   11.82
   9  -4  13    2.09   11.21
  -9   3  15    3.68    9.64
   3   6  12   -1.42    6.98
  -9   3  12   -2.51    7.55
  -9   3  12   -8.94   10.46
  -9   3   9    7.72   11.90
  -9   3   9    4.72    6.12
  -9   3   6  286.21   26.13
  -3  -6  -6  294.64   27.55
   9  -3  -6  263.66   26.33
  -6   9  -6  297.34   25.82
  -9   3   6  327.47   28.72
  -3  -6  -3  200.20   18.08
   9  -3  -3  207.69   17.56
  -9   3   3  186.17   17.38
  -9   3   3  209.05   19.57
   6  -9   3  180.39   18.26
   9  -3  -3  190.33   20.47
  -6   9   0  253.84   24.26
   6  -9   0  251.82   22.82
   6  -9   0  302.82   26.82
   3   6  -3  200.52   21.14
   3   6  -3  236.45   20.69
  -3  -6   3  241.16   21.24
  -9   3  -3  243.11   20.62
   9  -3   3  239.72   21.35
  -9   3  -6    3.90    4.65
  -3  -6   6    0.95    7.50
   9  -3   6    2.39    6.36
   3   6  -6    3.18    4.06
  -3  -6   6    4.28    4.84
  -3  -6   9   69.60   13.14
   9  -3   9   62.90   11.35
  -3  -6   9   60.28   13.17
  -3  -6  12   19.05   11.40
   9  -3  12   -8.52   10.55
  -3  -6  15   22.57   13.48
   9  -3  15   12.11   12.03
  -9   2  13   -8.72   11.61
   7  -9  13   12.87   13.14
  -9   2  13    5.09    8.51
  -9   2  10  -10.20   11.85
   7  -9  10   -7.41   11.09
  -9   2  10    5.76    6.85
  -9   2   7    0.65    5.32
  -9   2   7    4.35    9.65
   9  -2  -7    2.23    6.39
  -9   2   4   94.26    8.83
  -9   2   4   91.01   11.72
  -7   9  -4   89.04    8.47
  -9   2   4   73.73    8.27
   7  -9   4  103.45   10.30
  -2  -7  -4   97.58   10.44
   9  -2  -4   89.27    9.67
   9  -2  -4   78.75   14.62
   9  -2  -1  250.76   21.77
   7  -9   1  257.61   23.69
   9  -2  -1  260.31   21.96
  -7   9  -1  253.31   22.90
   9  -2  -1  205.44   22.96
  -2  -7   2  243.11   22.34
   9  -2   2  219.42   22.30
  -7   9   2  266.30   24.50
   7  -9  -5  248.66   20.04
   9  -2   5  201.22   19.90
  -2  -7   5  213.54   20.19
  -9   2  -5  184.61   19.34
   2   7  -5  218.38   19.10
  -2  -7   8   -3.76    9.11
  -2  -7   8   -6.03    9.00
   9  -2   8   -4.21    7.36
  -2  -7  11   11.85   11.37
   9  -2  11   -5.79    9.41
  -2  -7  14   -1.59   13.24
   9  -2  14    2.81   10.80
  -9   1  14  -12.46    9.10
   8  -9  14   -3.11   13.68
  -9   1  11   13.58   11.67
   8  -9  11    4.71   11.89
  -9   1  11   -2.85    7.82
   8  -9   8   -0.63    8.85
  -9   1   8   -0.47    9.88
  -9   1   8    2.49    6.30
  -9   1   5    2.03    2.40
   8  -9   5    2.69    5.66
  -9   1   5    5.10    4.51
   9  -1  -5    7.44    5.55
  -9   1   5    9.22    7.00
  -8   9  -5    2.44    3.05
  -1  -8  -5    6.92    7.13
   9  -1  -2   88.47    8.97
   8  -9   2   94.58   10.92
   9  -1  -2   63.08   10.13
   9  -1  -2  111.50    8.90
   8  -9   2   86.10    8.71
   8  -9  -1 1944.45  154.38
   8  -9  -1 1643.97  152.21
  -8   9   1 2021.00  153.44
   9  -1   4  309.57   28.59
   1   8  -4  309.01   28.03
  -9   1  -4  312.61   28.33
  -8   9   4  357.10   28.49
  -1  -8   4  317.57   28.75
   9  -1   7   -5.09    6.82
  -1  -8   7   20.67    7.23
  -1  -8   7    6.76    8.04
  -9   1  -7   10.50    6.13
  -1  -8  10  -13.68   11.75
   9  -1  10   -3.97    8.86
  -1  -8  13    8.45   12.36
   9  -1  13  -16.69    9.79
  -9   0  15   -5.58    9.74
   9  -9  15    5.57   14.63
   9  -9  12    1.48   13.01
  -9   0  12   -1.32    8.95
  -9   0  12   10.76   11.36
   9  -9   9    6.97   10.47
  -9   0   9   24.50   11.32
  -9   0   9   -3.24    7.29
  -9   9  -6    8.37    3.82
   9   0  -6    8.51    5.91
  -9   0   6    4.84    7.59
   9  -9   6    4.81    6.60
  -9   0   6    6.62    5.65
   0  -9  -6   16.99    8.39
   9  -9   3    1.90    3.65
  -9   0   3   -3.42    6.04
   9   0  -3    5.63    3.96
  -9   0   3    4.04    3.54
   9  -9   3    0.58    4.99
   9   0  -3   -2.09    6.02
   9  -9   0  583.83   49.50
   9  -9   0  546.71   47.94
   0   9   0  497.99   47.80
  -9   0  -3  133.34   11.18
   0  -9   3  116.26   11.55
   9   0   3   87.00   10.91
   9  -9  -6  185.11   16.74
   0  -9   6  175.26   17.78
  -9   0  -6  171.44   16.87
   9   0   6  147.09   16.51
  -9   9   6  163.27   18.97
   0   9  -6  180.77   15.89
   0  -9   9   39.47   11.67
   9   0   9   19.01    8.27
  -9   9   9   10.57   11.13
   0  -9  12    4.10   13.56
   9   0  12    3.23    9.37
  -9   9  12   14.66   11.44
   9   0  15    4.77   10.06
   0  -9  15    1.19   15.07
  -9   9  15   -1.93   11.30
   9   1  14    6.96    9.67
 -10   9  14   24.00   11.58
   1 -10  14   -7.24   13.94
   1 -10  11   13.31   13.04
   9   1  11    1.37    8.43
 -10   9  11    1.76   11.23
   1 -10   8    2.40    9.69
   9   1   8    3.19    6.53
 -10   9   8    1.97    9.91
  10  -9  -5  137.35   11.80
   9   1   5   88.88   10.77
  -9  -1  -5  111.93   11.85
  -1  10  -5  121.42   10.71
 -10   9   5  107.04   10.79
   1 -10   5  112.81   12.10
 -10   9   5  109.50   13.97
   1 -10   2  507.48   48.68
  -1  10  -2  554.67   48.85
   1 -10   2  603.69   48.87
  -1  10   1    5.91    4.05
  10  -9   1    5.27    6.66
   9   1  -1    5.93    3.97
   9   1  -1    2.95    1.95
  -9  -1   4   16.17    4.87
  10  -9   4   11.99    4.49
   9   1  -4   12.10    4.20
  10  -9   4    9.82    6.06
  -9  -1   4   22.27    6.38
  -9  -1   4   10.45    2.37
   9   1  -4    4.61    8.26
  10  -9   7   17.12    8.56
  -9  -1   7    1.23    6.64
  -9  -1   7   19.30    8.61
   9   1  -7    8.84    6.25
  10  -9  10    6.41   10.90
  -9  -1  10   -0.89    8.38
  -9  -1  10    3.46   11.45
  -9  -1  13   15.49   10.30
  10  -9  13  -17.15   13.38
   8   2  15   21.20   10.14
   2 -10  15    1.21   15.61
 -10   8  15   31.23   11.20
   8   2  12   12.14    8.41
 -10   8  12   21.99   11.05
   2 -10   9   -1.95   10.93
   8   2   9   12.40    6.60
 -10   8   9   19.57   10.56
  -8  -2  -6    3.99    6.44
   8   2   6    4.71    4.43
  10  -8  -6    2.54    5.32
 -10   8   6   16.46    9.88
   2 -10   6   14.33    7.04
   2 -10   6    5.20    2.95
  -8  -2  -3   42.51    7.59
   2 -10   3   64.19    7.14
 -10   8   3   85.85   11.28
 -10   8   3   66.33    7.10
  10  -8  -3   91.47   15.00
  -2  10   0  146.41   14.08
  10  -8   0  208.40   16.97
  10  -8   3  343.36   28.44
  -8  -2   3  311.92   27.00
  10  -8   3  328.53   26.99
   8   2  -3  302.65   26.53
  10  -8   6   -4.35    7.10
   8   2  -6   -3.42    4.91
  -8  -2   6    4.75    6.58
 -10   8  -6    3.37    3.52
  -8  -2   6   12.77    7.06
  10  -8   9   -6.35   10.43
  -8  -2   9    0.86   10.14
  -8  -2   9   19.59    8.59
  -8  -2  12    3.64   10.21
  10  -8  12   -8.28   12.97
  10  -8  15   24.13   14.91
  -8  -2  15  -16.93   12.09
 -10   7  16  -16.95   10.86
   3 -10  13   -8.64   13.84
   7   3  13    7.54    8.91
 -10   7  13   10.18   10.35
   3 -10  10    2.52   11.57
   7   3  10   -2.49    6.98
 -10   7  10    3.17    9.98
  -7  -3  -7   -4.96    7.24
 -10   7   7   -4.87   10.42
   3 -10   7    6.82    7.83
   7   3   7   10.27    4.99
  10  -7  -4   75.87    8.12
   3 -10   4   76.68    8.45
 -10   7   4   79.91    7.90
  -7  -3  -4   61.33    8.62
 -10   7   4   77.93   11.63
   3 -10   4   69.24    8.40
 -10   7   1  397.63   28.90
  10  -7  -1  331.26   28.38
  10  -7  -1  375.22   27.07
   3 -10   1  266.08   26.83
  -3  10  -1  226.52   27.42
  -7  -3   2  105.09    9.93
   7   3  -2   91.42    8.84
  10  -7   2   82.51    9.99
  -3  10   2  133.22   10.14
   7   3  -2   86.78   10.25
  10  -7   2  110.47    9.41
   3 -10  -5   -0.18    5.78
 -10   7  -5    5.45    3.37
   7   3  -5    0.94    4.02
  -7  -3   5    4.07    5.30
  10  -7   5   -7.04    6.56
  -7  -3   5    4.13    6.49
  -7  -3   8   10.92    8.12
  -7  -3   8   11.90    9.47
  10  -7   8   16.11    9.86
  -7  -3  11    6.05    9.78
  10  -7  11   -0.42   11.52
  10  -7  14   14.54   14.15
  -7  -3  14    5.65   11.11
   6   4  14   -4.03    8.62
 -10   6  14  -10.91   10.40
   4 -10  14   14.13   13.47
   4 -10  11    0.45   11.64
   6   4  11    7.12    7.74
 -10   6  11  -21.41   10.46
 -10   6   8   10.48   10.83
   6   4   8    8.48    5.62
   4 -10   8    0.99    9.10
   4 -10   5    0.19    5.16
 -10   6   5    0.91    2.88
  -6  -4  -5   -9.18    6.30
  10  -6  -5   -6.69    4.67
 -10   6   5   -5.20    8.44
  -6  -4  -2  337.50   31.99
   4 -10   2  415.29   31.99
  -4  10  -2  258.43   31.76
  10  -6  -2  486.23   32.15
 -10   6   2  567.43   34.39
  -6  -4   1  374.58   34.36
  10  -6   1  398.89   35.50
  -4  10   1  505.26   35.00
  -4  10   1  367.85   36.29
  10  -6   1  382.80   34.28
   6   4  -4   13.35    3.46
  -6  -4   4   13.56    6.22
 -10   6  -4   15.34    3.26
  10  -6   4   14.49    5.85
   6   4  -4   20.25    9.26
  -6  -4   7    1.32    7.09
   6   4  -7    1.95    4.87
 -10   6  -7   -1.82    4.60
  -6  -4   7   -0.25    7.72
  10  -6   7   -0.27    8.22
  -6  -4  10    2.75   10.14
  -6  -4  10    1.24   10.27
  10  -6  10   -0.37   11.02
  10  -6  13    0.47   12.79
  -6  -4  13    6.78   11.40
   5 -10  15   21.34   14.79
 -10   5  15  -12.72   10.79
   5 -10  12   18.90   12.78
   5   5  12   -2.73    7.32
 -10   5  12    3.72   10.55
 -10   5  12    0.25    6.77
 -10   5   9    0.91    5.35
   5   5   9    4.25    5.89
   5 -10   9  -12.21   10.40
 -10   5   9   -2.78   11.72
 -10   5   6    4.37    3.05
  -5  -5  -6    9.13    7.91
  10  -5  -6   -3.52    5.28
   5 -10   6    6.25    6.23
 -10   5   6    5.84    8.73
  10  -5  -3    3.76    3.27
 -10   5   3    5.29    3.01
   5 -10   3    7.54    3.83
 -10   5   3    4.82    8.31
   5 -10   3    3.77    5.53
  -5  -5  -3    6.29    4.88
  10  -5  -3   -8.70   10.44
  10  -5   0 1828.76  162.73
  -5  10   0 1889.53  162.75
   5 -10   0 1895.03  162.01
 -10   5  -3  563.18   44.70
   5   5  -3  388.84   45.07
  -5  -5   3  490.91   45.17
  10  -5   3  553.05   45.21
   5   5  -3  469.38   44.61
   5   5  -6   23.33    4.73
  -5  -5   6   20.88    7.95
  10  -5   6   15.67    7.81
  -5  -5   6   21.48    5.58
 -10   5  -6   26.51    4.84
  -5  -5   9   -1.73    8.71
  -5  -5   9   -2.86    8.96
  10  -5   9   -8.56    9.57
  -5  -5  12   -2.13   11.59
  10  -5  12   13.48   11.78
  -5  -5  15   27.39   13.34
  10  -5  15   -4.34   12.90
 -10   4  13    4.74   12.02
 -10   4  13   -3.60    8.01
 -10   4  10    0.57   11.78
 -10   4  10    1.86    7.19
 -10   4   7   17.06    4.88
  -4  -6  -7   12.30    9.89
 -10   4   7   20.70    9.93
  10  -4  -7   11.64    6.45
  -4  -6  -4  174.82   17.08
  10  -4  -4  167.91   16.06
 -10   4   4  187.07   18.17
   6 -10   4  174.75   16.59
  10  -4  -4  147.30   20.86
 -10   4   4  177.41   15.77
  10  -4  -1  277.16   22.74
 -10   4   1  299.30   24.56
  -6  10  -1  275.05   23.86
   6 -10   1  256.78   25.73
   6 -10   1  221.11   22.74
  10  -4   2   96.74    8.70
   4   6  -2   80.88    8.63
  -6  10   2   89.97   12.12
  -4  -6   2   86.60    8.86
  -4  -6   5  101.32   11.78
 -10   4  -5  101.37    9.93
  10  -4   5   90.51   11.54
   4   6  -5  102.99    9.86
  -4  -6   8   45.53    8.77
  -4  -6   8   32.14   10.50
  10  -4   8   56.20    9.91
  10  -4  11   40.03   12.39
  -4  -6  11   45.22   12.58
  10  -4  14    1.75   11.64
  -4  -6  14   -5.08   12.90
 -10   3  14    7.27    9.54
 -10   3  14   14.58   11.82
 -10   3  11   13.63    7.79
 -10   3  11  -10.47   12.34
 -10   3   8    4.71    5.80
 -10   3   8   12.18   10.59
   7 -10   5  380.10   31.64
  -3  -7  -5  391.64   32.30
  10  -3  -5  368.66   31.24
  -7  10  -5  433.00   30.92
 -10   3   5  411.24   33.44
 -10   3   5  374.22   30.78
  10  -3  -2  627.47   56.42
  10  -3  -2  610.56   57.80
 -10   3   2  745.48   57.79
   7 -10   2  591.04   57.62
  10  -3  -2  691.14   56.58
  -3  -7   1 3290.92  282.92
  10  -3   1 3239.18  282.76
   7 -10  -1 3291.48  283.10
  -7  10   1 3528.40  284.03
  10  -3   4  552.60   49.09
  -3  -7   4  542.93   49.18
  -7  10   4  670.27   49.16
 -10   3  -4  573.12   48.52
   3   7  -4  509.81   48.41
 -10   3  -7    2.28    5.16
  -3  -7   7    5.45    4.99
  -3  -7   7    1.75    8.53
  10  -3   7   -1.58    7.50
  -3  -7  10   54.42   13.62
  10  -3  10   57.39   12.19
  10  -3  13   10.68   10.59
 -10   2  15   -9.84   10.15
   8 -10  15   13.05   14.61
   8 -10  12    5.89   13.43
 -10   2  12   14.15    8.26
 -10   2  12   -4.01   11.47
 -10   2   9   -6.84    6.05
   8 -10   9   -5.55   10.33
 -10   2   9  -16.08   11.41
   8 -10   6   20.05    6.85
  10  -2  -6   25.53    6.61
 -10   2   6   16.92    5.01
 -10   2   6   11.25    3.13
  -2  -8  -6   28.38    9.02
 -10   2   6   16.03    9.57
  10  -2  -3   28.48    5.05
  10  -2  -3   12.26    7.38
 -10   2   3   14.78    5.68
   8 -10   3   23.78    4.39
   8 -10   3   20.39    6.65
  10  -2   0  180.03   18.98
  -8  10   0  304.91   20.68
   8 -10   0  282.41   22.30
   8 -10   0  195.05   18.27
   2   8   0  192.52   18.04
  10  -2   3   50.75    7.14
  -8  10   3   87.84    7.78
  -2  -8   3   64.40    7.20
 -10   2  -3   53.03    5.91
 -10   2  -6    3.91    4.84
   2   8  -6    1.33    3.82
  10  -2   6   -0.56    6.65
  -2  -8   6   -3.60    7.85
  -8  10   6   -5.14    9.84
  10  -2   9   33.91    9.54
  -2  -8   9   41.75   11.56
  -2  -8  12   -4.70   12.32
  10  -2  12   -6.09   10.27
  10  -2  15    2.14   11.26
  -2  -8  15  -11.15   15.13
 -10   1  13    6.16    8.88
   9 -10  13   -5.69   13.47
   9 -10  10    0.81   11.32
 -10   1  10    1.07   11.04
 -10   1  10   -6.69    7.52
  10  -1  -7    9.49    6.88
 -10   1   7  -12.51   10.27
 -10   1   7    8.27    5.72
   9 -10   7   -0.55    7.92
 -10   1   4   67.75    7.12
  10  -1  -4   74.52    8.02
 -10   1   4   67.72    9.31
   9 -10   4   51.63    7.38
   9 -10   4   85.43    7.87
  10  -1  -4   73.64   12.20
 -10   1   4   58.26    6.35
   1   9   1  154.69   15.38
   9 -10   1  187.93   17.65
  -9  10  -1  197.68   16.52
  10  -1  -1  160.67   16.39
  10  -1  -1  166.87   14.96
  -1  -9   2   15.04    3.88
  10  -1   2    5.37    2.78
  -9  10   2   13.08    4.19
  -1  -9   2   10.61    2.31
  -9  10   2    5.26    8.06
   9 -10  -2   20.03    4.61
  -1  -9   5   38.87    7.67
   1   9  -5   33.80    4.73
  10  -1   5   31.39    6.56
   9 -10  -5   50.45    7.00
 -10   1  -5   34.68    5.92
  -9  10   5   42.91    9.89
  10  -1   8    9.05    7.66
  -1  -9   8   12.28   10.27
  -9  10   8   30.91   11.64
  10  -1  11   -4.08    9.44
  -1  -9  11    4.81   12.96
  -1  -9  14   -3.43   14.27
  10  -1  14   -4.62   10.72
  -9  10  14    5.95   12.55
 -10   0  14   -0.35    9.33
  10 -10  14   -4.74   13.31
  10 -10  11   -8.49   12.01
 -10   0  11   17.92    8.59
 -10   0  11    6.99   10.90
 -10   0   8   10.64    7.14
  10 -10   8   25.03    9.87
 -10   0   8   14.47   10.32
  10 -10   5   30.09    7.19
   0 -10  -5   30.57    7.48
  10 -10   5   26.92    6.24
 -10   0   5   17.87    3.34
 -10   0   5   19.84    5.01
  10   0  -5   27.99    5.96
 -10   0   5   25.43    7.37
 -10  10  -5   23.16    3.96
  10   0  -5   17.60   13.07
  10   0  -2   15.47    2.55
  10   0  -2   19.69    6.18
  10   0  -2   19.57    3.41
  10 -10   2   14.97    3.35
  10 -10   2   16.64    7.32
 -10  10   1  815.59   59.44
  10 -10  -1  603.51   57.70
  10 -10  -1  737.95   60.59
  10   0   4    4.73    3.64
   0 -10   4    8.92    4.91
 -10   0  -4    9.10    4.27
 -10  10   4    7.30    4.30
  10   0   7    2.20    6.28
 -10   0  -7   -1.47    6.57
   0 -10   7    0.31    8.45
 -10  10   7  -19.00    9.85
  10   0  10    3.73    8.50
   0 -10  10   26.77   12.34
  10   0  13   14.48    9.86
   0 -10  13    5.05   14.01
  10   1  15   -3.38   10.59
 -11  10  15    3.61   10.69
  10   1  12   -1.46    8.31
   1 -11  12   10.84   13.87
 -11  10  12   21.66   10.94
 -11  10   9    4.71   10.23
  10   1   9   -1.31    6.99
   1 -11   9  -13.25   11.45
  10   1   6    0.13    4.55
   1 -11   6    8.78    7.51
 -10  -1  -6   -2.69    6.01
 -11  10   6    1.79    8.96
 -11  10   3  164.81   11.34
   1 -11   3  132.40   11.33
 -11  10   0  517.71   36.62
  11 -10   0  474.71   37.59
  11 -10   3    5.66    3.59
  10   1  -3    7.74    2.73
  11 -10   3    6.53    6.68
 -10  -1   3    7.15    3.55
  10   1  -3    2.79    6.13
 -10  -1   6    2.26    7.48
 -10  -1   6   -1.05    6.01
 -10  -1   6    1.98    2.18
  10   1  -6   -0.48    5.10
  11 -10   6   -4.50    7.24
 -10  -1   9   22.49    8.34
  11 -10   9   -4.26   11.79
 -10  -1   9    3.79   10.60
  11 -10  12  -21.83   15.05
 -10  -1  12   -1.02    9.27
 -10  -1  15    9.72   10.25
   2 -11  13   17.65   15.44
   9   2  13   -4.02    8.71
 -11   9  13   -8.04   10.57
   9   2  10   10.88    7.68
   2 -11  10   33.25   12.78
 -11   9  10   12.37   10.67
   9   2   7   -7.70    5.04
  -9  -2  -7   -3.22    7.20
   2 -11   7   -7.82    8.07
 -11   9   7    5.38    9.72
  -9  -2  -4   41.63    6.83
  11  -9  -4   43.17    6.24
 -11   9   4   50.42    5.99
 -11   9   4   67.48   10.56
   2 -11   4   42.15    6.61
   2 -11   1  274.56   24.41
  -2  11  -1  229.60   25.67
  11  -9   2  -10.55    6.78
  -2  11   2   -0.88    3.93
   9   2  -2    3.83    5.07
  11  -9   2   -3.11    3.13
  -9  -2   2   -3.82    3.60
  11  -9   5   18.85    6.55
   9   2  -5   19.65    4.51
   9   2  -5    9.68   14.00
  -9  -2   5    9.20    2.58
 -11   9  -5   24.67    3.87
  -9  -2   5   22.20    6.26
  -9  -2   5   24.02    5.83
  -9  -2   8   -8.96    8.04
  11  -9   8  -13.28   10.35
  -9  -2   8  -11.85    8.11
  11  -9  11   16.17   13.72
  -9  -2  11    0.34    9.59
  -9  -2  14   -8.04   10.79
  11  -9  14  -18.04   14.66
   8   3  14   -8.62    9.14
 -11   8  14   15.63   10.23
   3 -11  14    5.89   14.67
   3 -11  11    7.57   12.16
   8   3  11    1.05    7.89
 -11   8  11    5.96   10.13
   8   3   8    3.32    5.99
   3 -11   8  -12.61    9.68
 -11   8   8   -7.38   10.84
  -8  -3  -5   -0.55    6.38
  11  -8  -5    0.29    4.49
   3 -11   5   -7.97    4.91
 -11   8   5   -1.86    3.73
 -11   8   5    0.39    8.07
   3 -11   5    1.90    5.17
   3 -11   2    8.39    3.02
   3 -11   2    5.30    3.58
  -3  11  -2    6.78    4.16
 -11   8   2   11.25    8.21
  11  -8  -2   10.86    3.58
  11  -8  -2    9.69    8.31
  -8  -3   1 1023.70   92.31
  11  -8   1 1099.52   93.69
   8   3  -1  938.23   92.91
  11  -8   1 1115.56   92.33
  -3  11   1 1175.66   92.77
  11  -8   4   37.94    6.43
  -8  -3   4   43.58    7.05
   8   3  -4   31.95    4.67
   8   3  -4   36.35    9.19
  -8  -3   7   15.05    7.87
   8   3  -7   17.26    5.53
  11  -8   7   13.71    8.89
  -8  -3   7   14.89    7.38
  11  -8  10   13.68   12.08
  -8  -3  10    9.60    9.88
  -8  -3  10   -1.83   10.45
  -8  -3  13    1.63   10.74
  11  -8  13   17.61   13.39
   7   4  15    6.58    8.63
 -11   7  15   15.34   11.49
   4 -11  12  -16.05   12.48
   7   4  12   -6.51    7.94
 -11   7  12  -10.52   11.33
   4 -11   9   19.50   10.38
   7   4   9   -3.60    6.20
 -11   7   9   21.75   11.46
   4 -11   6   18.41    6.90
  11  -7  -6   16.39    5.52
 -11   7   6   17.51    3.74
 -11   7   6   24.19    9.63
  -7  -4  -6   25.74    7.50
   4 -11   3   26.45    4.87
  11  -7  -3   25.62    4.49
 -11   7   3   33.29    4.29
 -11   7   3   46.72    9.21
  -7  -4  -3   22.44    5.55
   4 -11   0   48.57    5.78
  11  -7   0   53.60    7.36
  -7  -4   0   45.32    4.61
  -4  11   0   38.58    9.32
  11  -7   3   -3.10    4.24
  -4  11   3    2.38    4.88
  -7  -4   3    2.32    4.85
   7   4  -3   -0.94    2.35
  11  -7   3   -2.63    5.95
   7   4  -3   -0.85    5.09
  -7  -4   6   91.62   11.27
  -7  -4   6   76.48    9.67
 -11   7  -6   91.67    8.71
   7   4  -6   76.47    8.79
  11  -7   6   78.30   11.49
  11  -7   9    9.65   10.87
  -7  -4   9   -9.93    9.55
  -7  -4   9    3.75    9.01
  11  -7  12   18.28   12.73
  -7  -4  12   10.84   10.82
  -7  -4  15  -10.45   12.42
  11  -7  15    2.20   14.75
   5 -11  13    5.25   14.99
   6   5  13    0.26    7.46
 -11   6  13    1.82   11.11
   6   5  10    4.15    6.02
   5 -11  10    3.84   11.16
 -11   6  10    4.06   11.54
 -11   6   7    9.72    9.76
  11  -6  -7    6.28    5.93
  -6  -5  -7   -9.00    8.34
   5 -11   7    2.22    7.25
 -11   6   4  189.29   17.83
   5 -11   4  174.23   18.60
   5 -11   4  193.93   18.29
  -6  -5  -4  186.83   18.96
 -11   6   4  276.39   21.30
  11  -6  -4  209.52   18.14
  11  -6  -4  270.69   24.76
   5 -11   1  295.95   30.81
  -5  11  -1  334.04   31.85
 -11   6   1  458.76   32.83
  11  -6  -1  398.12   30.93
  -6  -5   2   71.69    7.27
   6   5  -2   39.75    6.55
  11  -6   2   87.75    9.40
  11  -6   2   87.82    7.17
   6   5  -5   -0.29    3.34
 -11   6  -5    1.39    3.31
  11  -6   5   -0.20    6.53
  -6  -5   5   -0.78    6.56
  11  -6   8    4.64    9.62
  -6  -5   8    2.86    6.95
  -6  -5   8   15.03    9.44
  -6  -5  11    1.19   10.91
  11  -6  11  -11.40   11.59
  -6  -5  14    3.74   12.30
  11  -6  14  -12.15   13.30
 -11   5  14  -10.72   11.42
 -11   5  11    6.51    6.67
 -11   5  11    8.84   11.23
   6 -11   8   19.48    9.06
 -11   5   8   10.02   10.24
  11  -5  -5   11.88    4.87
   6 -11   5   16.43    5.45
   6 -11   5    3.69    5.12
  -5  -6  -5   11.69    7.30
 -11   5   5    6.09    9.17
 -11   5   5   11.46    3.47
  11  -5  -2   31.32    4.12
  11  -5  -2   38.24    4.47
  11  -5  -2   32.36    8.33
  -6  11  -2   23.27    5.60
 -11   5   2   23.06    6.65
   6 -11   2   30.54    4.78
   6 -11   2   25.77    9.99
  11  -5   1   19.65    2.76
   6 -11  -1   20.78    4.41
  -6  11   1   16.27    4.31
  11  -5   1   11.19    3.94
  -5  -6   1   13.43    3.36
  -6  11   1   10.93    8.24
  11  -5   4   16.66    6.15
   5   6  -4   12.85    3.35
  -5  -6   4   13.36    6.01
 -11   5  -4   15.12    3.30
   5   6  -7   70.41    8.00
  -5  -6   7   71.48   11.03
  -5  -6   7   56.75    8.17
  11  -5   7   51.78   11.16
 -11   5  -7   71.66    7.87
  11  -5  10   -3.92   10.66
  -5  -6  10   18.17   11.12
  -5  -6  13   -2.87   12.25
  11  -5  13    7.24   11.93
 -11   4  15   10.53    8.62
 -11   4  12   17.47    7.98
 -11   4  12    6.42   11.23
 -11   4   9   -7.24    6.13
 -11   4   6   21.82   10.41
  -4  -7  -6   23.83    9.12
   7 -11   6   31.30    6.25
 -11   4   6   15.73    3.37
  11  -4  -6   32.74    6.22
  11  -4  -3    7.00    8.39
  -4  -7  -3   14.65    5.24
  11  -4  -3   16.89    3.96
   7 -11   3   16.01    6.99
  11  -4   0  886.99   75.84
   7 -11   0  823.29   76.32
  -7  11   0  969.18   77.49
  11  -4   3  519.87   42.47
  -7  11   3  524.97   44.21
 -11   4  -3  495.55   41.76
  -4  -7   3  520.24   42.43
   4   7  -3  399.63   42.06
  -4  -7   6   89.72   11.88
  11  -4   6   87.54   11.92
 -11   4  -6   86.22    9.26
   4   7  -6   91.53    9.19
  -4  -7   9  116.76   15.07
  11  -4   9   72.78   13.68
  11  -4  12   14.03   11.15
  -4  -7  12  -12.96   12.67
  -4  -7  15    8.35   13.82
  11  -4  15   11.55   13.09
 -11   3  13  -10.55   11.52
 -11   3  13   -1.61    8.57
 -11   3  10   23.28    7.45
   8 -11  10   10.11   11.82
 -11   3   7   16.96   10.77
  11  -3  -7   19.83    6.82
 -11   3   7    7.03    3.11
 -11   3   7   13.97    5.40
 -11   3   4   27.50    3.92
  11  -3  -4   43.46   11.26
 -11   3   4   35.75    8.40
   8 -11   4   26.08    6.71
  -3  -8  -4   37.12    7.59
  11  -3  -4   22.49    5.54
  11  -3  -1  132.08   11.90
  11  -3  -1  128.52   14.13
   8 -11   1  120.28   12.36
  -8  11  -1  166.17   14.29
   8 -11   1  127.14   16.10
  11  -3  -1  144.39   12.29
  11  -3   2  487.80   43.18
  -8  11   2  555.21   44.99
  -3  -8   2  487.82   43.30
  11  -3   5  206.74   19.19
  -3  -8   5  210.34   19.32
 -11   3  -5  200.77   17.98
   3   8  -5  189.05   17.81
  -3  -8   8   13.95   10.16
  11  -3   8   23.74    9.15
  11  -3  11   12.90   10.21
  -3  -8  11   -0.92   12.35
  11  -3  14    0.43   11.35
  -3  -8  14    4.45   13.90
 -11   2  14    8.16    9.56
   9 -11  14   15.01   14.50
 -11   2  11   -2.66    7.63
   9 -11  11  -24.86   12.03
 -11   2  11    5.06   11.26
 -11   2   8   19.40    6.42
   9 -11   8   23.50    9.89
 -11   2   8   18.07   11.54
 -11   2   5  153.32   14.05
  -2  -9  -5  188.44   16.33
   9 -11   5  140.54   14.70
  11  -2  -5  186.01   21.46
  11  -2  -5  177.88   14.98
 -11   2   5  123.03   13.51
 -11   2   5  186.64   17.02
   9 -11   5  160.64   14.84
   9 -11   2  412.09   37.69
  11  -2  -2  464.06   37.71
  11  -2  -2  431.36   37.69
   9 -11   2  439.32   39.42
  11  -2  -2  393.19   38.89
  -9  11   1  365.48   28.20
   9 -11  -1  287.75   25.79
   9 -11  -1  419.70   32.06
  -2  -9   1  266.80   25.52
  11  -2   4   73.93    8.87
 -11   2  -4   77.21    7.73
  -2  -9   4   68.33    9.17
  -9  11   4   93.05    8.90
  11  -2   7  126.36   14.13
  -2  -9   7  126.00   15.22
 -11   2  -7  132.26   13.37
  -9  11   7  112.29   17.15
  -2  -9  10   18.88   12.03
  11  -2  10    4.46    9.15
  11  -2  13    0.38   10.50
 -11   1  15   -6.08   10.26
 -11   1  12    4.18    8.20
  10 -11  12    6.41   13.19
 -11   1   9    2.92    6.86
  10 -11   9    7.52   10.64
 -11   1   9    6.95   11.16
  10 -11   6   -6.18    6.72
 -11   1   6    0.97    4.73
 -11   1   6    0.76    2.57
 -11   1   6    0.37    8.21
  11  -1  -6   -1.10    6.16
  11  -1  -3    4.09    3.85
  10 -11   3    0.23    3.69
  11  -1  -3   -4.11    6.69
  10 -11   3    0.28    6.48
  10 -11   0   -0.61    3.34
  11  -1   0   -0.25    6.05
   1  10   0    0.86    2.89
  10 -11   0    2.36    9.64
 -10  11   0    2.04    6.89
  11  -1   3  116.82   12.18
  -1 -10   3  117.90   11.89
  -1 -10   3  142.31   12.89
  11  -1   6   66.53    9.04
  -1 -10   6   78.69   10.72
 -11   1  -6   72.45    8.63
 -10  11   6   65.31   12.24
  -1 -10   9   57.17   12.82
  11  -1   9   37.84    9.58
 -10  11   9   27.22   12.28
  -1 -10  12   10.26   14.79
  11  -1  12    3.67    9.93
 -10  11  12   -6.56   12.38
  11  -1  15    1.96   10.69
 -10  11  15   10.21   12.53
  11 -11  13   33.29   14.86
 -11   0  13   -8.51    9.04
  11 -11  10    3.00   11.98
 -11   0  10   -1.36    7.77
 -11   0  10   17.18   11.81
 -11   0   7    1.01    2.43
 -11   0   7   -1.31    6.01
 -11   0   7   -3.52    8.93
  11   0  -7   10.07    6.73
  11 -11   7    9.43    7.94
  11   0  -4    3.60    3.93
 -11   0   4    1.16    6.28
  11 -11   4    7.09    6.39
 -11   0   4   -1.85    3.55
  11 -11   4    3.32    4.54
  11   0  -4    1.34    7.78
  11   0  -1  253.20   23.40
  11   0  -1  233.46   24.52
   0  11   1  271.85   23.88
  11 -11   1  311.36   26.26
 -11   0  -2    1.74    1.27
   0 -11   2    3.64    2.69
   0 -11   2    3.65    3.85
 -11  11   2   -3.21    8.30
   0  11  -2    4.10    5.78
  11 -11  -2    1.26   13.20
   0 -11   5   36.15    6.84
 -11   0  -5   31.02    5.62
  11   0   5   19.33    5.05
 -11  11   5   24.99    8.91
   0 -11   8   13.84   10.54
 -11  11   8   -4.98   10.14
  11   0   8    2.71    7.09
  11   0  11   15.29    9.64
   0 -11  11   41.15   14.15
 -11  11  11   15.02   12.13
  11   0  14   -9.34   10.42
   0 -11  14   16.73   15.90
 -11  11  14   20.33   11.52
   1 -12  13   13.22   16.56
  11   1  13   -1.90    9.21
 -12  11  13    1.23   11.05
   1 -12  10   26.66   13.79
  11   1  10    1.93    8.00
 -12  11  10   31.86   12.15
  11   1   7   98.80   12.11
 -11  -1  -7  111.40   13.27
   1 -12   7  145.94   14.71
 -12  11   7  132.15   16.08
 -11  -1  -4   30.78    5.54
   1 -12   4   40.34    6.32
 -12  11   1   19.22    8.65
  12 -11  -1   23.22   10.80
  -1  12   2   33.22    5.38
  11   1  -2   40.02    4.59
  12 -11   2   39.61    8.06
  11   1  -2   35.00    7.18
  12 -11   2   38.65    4.83
 -11  -1   5   13.78    7.11
  11   1  -5   20.96    4.84
  12 -11   5   22.24    6.38
 -11  -1   5   15.45    5.49
  12 -11   5   34.34    7.29
  11   1  -5   11.21   11.56
 -11  -1   8   -9.25    7.53
  12 -11   8    0.34    9.80
 -11  -1   8  -16.00    9.83
 -11  -1  11   -5.03    8.94
  12 -11  11    2.37   12.66
 -11  -1  14   17.13   10.05
  12 -11  14  -10.70   14.99
  10   2  14    6.89    9.96
 -12  10  14    5.62   11.48
   2 -12  14   -8.99   16.08
   2 -12  11   24.90   13.70
  10   2  11   14.16    7.92
 -12  10  11   -4.35   10.89
  10   2   8   38.10    7.66
   2 -12   8   59.35   11.80
 -12  10   8   55.52   12.18
  12 -10  -5  177.29   14.57
 -10  -2  -5  112.18   14.42
   2 -12   5  145.66   14.53
 -12  10   5  136.98   16.41
   2 -12   2   34.71    5.00
  12 -10  -2   44.72    5.17
   2 -12   2   27.90    4.54
  -2  12  -2   27.95    5.63
 -10  -2  -2   32.17    4.26
  12 -10  -2   42.81   10.06
  10   2  -1    7.18    4.91
  12 -10   1    9.70    7.61
  -2  12   1    9.66    4.26
  10   2  -1   13.33    2.33
  10   2  -4    0.90    3.13
  12 -10   4   -0.15    4.63
  12 -10   4   -5.87    5.34
 -10  -2   4    8.76    4.95
  10   2  -4    4.85    7.01
  10   2  -7   25.45    6.25
  12 -10   7   12.49    9.31
 -10  -2   7   12.98    8.23
 -10  -2   7   36.75    8.02
  12 -10  10   -8.48   12.10
 -10  -2  10   10.28    9.01
 -10  -2  13   20.38   10.48
  12 -10  13   -1.62   14.14
   9   3  15   -8.80    9.25
 -12   9  15  -13.31   12.22
   3 -12  12  -13.51   14.26
   9   3  12    8.17    8.48
 -12   9  12   -5.63   11.68
   9   3   9   25.78    7.66
 -12   9   9   21.86   12.44
   3 -12   6   25.30    7.10
  -9  -3  -6    3.47    7.04
 -12   9   6    5.31    9.68
  -9  -3  -3   68.52    8.14
   3 -12   3   55.27    7.06
 -12   9   3   87.49    7.56
 -12   9   3   98.28   11.25
  12  -9  -3   96.40   14.60
   3 -12   3   83.11    8.13
  -9  -3   0  161.99   14.40
  12  -9   0  170.92   15.11
  12  -9   0  205.67   17.75
  -3  12   0  136.52   17.75
   9   3  -3   -3.01    2.24
  -3  12   3    6.13    4.76
   9   3  -3   -1.31    5.71
  12  -9   3   -4.51    4.16
  -9  -3   3    0.34    4.92
  12  -9   3   -1.11    4.09
   9   3  -6    8.21    4.31
  -9  -3   6    1.94    2.00
  -9  -3   6    5.05    5.03
  -9  -3   6    2.72    7.04
  12  -9   6    5.87    7.56
  -9  -3   9    6.53    9.63
  -9  -3   9   -9.41    9.10
  12  -9   9   -8.04   11.47
  -9  -3  12   -1.14   10.71
  12  -9  12   24.87   13.47
  -9  -3  15   -1.77   11.72
  12  -9  15   22.39   16.20
   4 -12  13    0.58   14.34
   8   4  13   16.91    8.03
 -12   8  13  -16.03   11.52
   8   4  10   -4.29    6.42
   4 -12  10   14.82   11.86
 -12   8  10   -1.16   11.01
  -8  -4  -7   31.22    9.37
 -12   8   7   43.31   11.16
   4 -12   7   25.91    8.64
  12  -8  -4   61.23    6.78
   4 -12   4   36.33    6.60
 -12   8   4   57.13    6.18
 -12   8   4   64.84   11.24
  -8  -4  -4   41.18    7.52
  12  -8  -1   75.01    6.89
   4 -12   1   56.66    6.71
  12  -8  -1   65.73    9.17
 -12   8   1   53.03    7.97
  -4  12  -1   60.97    9.26
  -8  -4   2  370.68   33.88
  -4  12   2  475.02   34.54
  12  -8   2  363.73   34.99
   8   4  -2  299.21   34.11
  12  -8   2  424.23   33.81
 -12   8  -5   74.25    6.59
  -8  -4   5   90.81   10.08
  12  -8   5   69.40    9.23
   8   4  -5   67.54    6.73
  -8  -4   5   52.44    5.69
  12  -8   8   10.71   10.39
  -8  -4   8   10.32    7.31
  -8  -4   8    6.24    8.93
  -8  -4  11   12.78   10.89
  12  -8  11    6.88   12.43
  -8  -4  14   14.29   11.72
  12  -8  14   -2.80   15.22
   5 -12  14  -12.19   15.10
 -12   7  14   -3.63   11.13
 -12   7  11   10.61   11.16
   5 -12  11   11.91   11.97
   5 -12   8   24.28    9.55
 -12   7   8    5.59   10.55
   5 -12   5  203.79   17.88
  12  -7  -5  175.91   17.45
  -7  -5  -5  179.90   18.79
 -12   7   5  180.89   17.07
 -12   7   5  218.76   20.84
   5 -12   2    1.12    2.94
  12  -7  -2   -2.82    2.95
  -5  12  -2   -2.76    4.35
 -12   7   2    3.56    7.29
  -7  -5  -2   -3.31    4.14
   5 -12   2    1.28    3.62
  -5  12   1  369.51   29.35
  12  -7   1  318.93   30.11
  12  -7   1  330.69   28.63
  -5  12   1  271.17   30.66
  -7  -5   1  321.29   28.71
   7   5  -4   19.61    3.65
 -12   7  -4   27.89    3.67
  -7  -5   4   21.70    6.47
  -5  12   4   22.35    5.69
   7   5  -4   20.24    8.30
  12  -7   4   15.57    6.08
  -7  -5   7   -3.90    8.41
  12  -7   7   10.12    9.22
  -7  -5   7   -0.19    5.22
   7   5  -7    4.07    4.69
  -7  -5  10   15.80   10.74
  12  -7  10   30.04   12.05
  -7  -5  13    4.01   11.83
  12  -7  13    7.13   13.72
 -12   6  15   -1.76   11.18
   6 -12  12  -22.18   13.31
 -12   6  12   18.95   11.66
   6 -12   9   19.60   10.74
 -12   6   9   30.27   11.94
   6 -12   6   48.70    7.81
  -6  -6  -6   47.42   10.02
 -12   6   6   35.10    5.25
   6 -12   6   40.99    7.13
 -12   6   6   62.26   11.62
  12  -6  -6   52.52    7.12
  12  -6  -3  384.76   33.95
  -6  -6  -3  359.48   34.39
  12  -6  -3  383.58   36.61
   6 -12   3  389.96   35.83
 -12   6   3  481.33   36.49
   6 -12   3  387.41   34.14
  12  -6   0  191.83   18.91
   6 -12   0  194.57   17.53
  -6  12   0  192.01   19.30
  -6  -6   3  352.88   32.52
  12  -6   3  398.79   32.62
   6   6  -6    9.26    4.02
 -12   6  -6   13.99    4.02
  12  -6   6   16.76    8.18
  -6  -6   6   12.06    7.97
  -6  -6   9   -8.59   10.22
  12  -6   9   -3.14   10.65
  12  -6  12    6.85   12.97
  -6  -6  12   -5.83   12.02
  -6  -6  15    2.54   13.40
  12  -6  15    4.70   13.83
 -12   5  13    6.79   10.70
 -12   5  10   13.67   11.47
 -12   5   7   -0.74    2.81
   7 -12   7    5.72    6.58
 -12   5   7   10.77   11.03
  12  -5  -7    3.41    5.92
  -5  -7  -4  152.30   16.13
  12  -5  -4  160.37   15.04
   7 -12   4  143.29   16.12
  12  -5  -4  164.57   19.46
 -12   5   4  162.37   14.66
 -12   5   4  201.97   18.09
  12  -5  -1    5.52    3.13
   7 -12   1    4.73    3.64
  -7  12  -1    7.37    6.42
  12  -5   2    2.56    3.16
  12  -5   2    0.53    5.19
  -7  12   2    9.98    4.97
  -5  -7   2   -1.15    3.67
  -7  12   2   -6.98    8.69
  12  -5   5  185.52   19.38
  -5  -7   5  178.85   19.34
 -12   5  -5  214.72   17.76
   5   7  -5  188.26   17.74
  -5  -7   8   11.01   10.05
  12  -5   8   16.25    9.56
  -5  -7  11    2.06   11.77
  12  -5  11  -12.54   12.19
  -5  -7  14    5.32   13.94
  12  -5  14   27.37   13.11
 -12   4  14   -6.55    8.24
 -12   4  11   -3.76    7.06
 -12   4  11   41.68   12.50
 -12   4   8   40.78   12.75
 -12   4   5    1.54    2.93
  -4  -8  -5    1.25    7.94
   8 -12   5   -2.36    5.92
 -12   4   5   -2.43    8.71
  12  -4  -5   -1.84    4.98
  12  -4  -2   36.51    4.86
  -8  12  -2   36.41    6.79
 -12   4   2   47.83    8.58
   8 -12   2   36.11    9.09
  12  -4  -2   44.36    8.62
  12  -4  -2   48.78    5.21
  12  -4   1  117.41   10.40
   8 -12  -1  122.62   11.19
  -8  12   1  157.68   14.09
  -4  -8   1   96.97   10.55
  12  -4   4  319.05   29.04
  -4  -8   4  303.05   29.19
  -8  12   4  301.03   30.86
 -12   4  -4  331.61   28.16
  12  -4   7  199.30   22.29
  -4  -8   7  248.18   23.45
 -12   4  -7  233.94   20.98
  -4  -8  10   19.58   12.65
  12  -4  10    2.10   10.87
  12  -4  13  -17.32   12.21
  -4  -8  13    4.14   13.19
 -12   3  15    1.66    9.19
   9 -12  12    2.97   13.13
 -12   3  12  -13.58    8.21
 -12   3  12   22.51   11.62
 -12   3   9    1.26    6.31
 -12   3   9    9.86   12.14
   9 -12   9   -4.41    9.97
  12  -3  -6    9.84    6.22
   9 -12   6   13.37    6.30
 -12   3   6    4.26    3.11
   9 -12   6   -4.69    5.47
  12  -3  -3   35.36    8.28
   9 -12   3   38.16    8.35
   9 -12   3   44.14    5.73
  12  -3  -3   43.26    5.87
 -12   3   3   51.00    9.56
  12  -3   0   78.03    6.71
   3   9   0   61.42    7.15
   9 -12   0   78.10    7.92
  -9  12   0   91.90   10.99
  12  -3   0   59.84    8.91
   9 -12   0   85.80   15.25
  -3  -9   3    4.21    4.67
 -12   3  -3    5.50    2.14
  -9  12   3    1.80    8.26
  12  -3   3    8.43    5.08
 -12   3  -6   17.28    4.53
  12  -3   6   10.22    7.00
  -3  -9   9    4.34   11.38
  12  -3   9    2.10    9.63
  12  -3  12   -0.76   10.92
  -3  -9  12   -7.71   13.54
  12  -3  15   -1.35   12.05
  10 -12  13  -10.13   14.12
 -12   2  13    0.67    9.13
  10 -12  10   32.81   12.18
 -12   2  10   15.31    7.68
 -12   2  10   18.56   12.68
 -12   2   7   45.55    6.87
 -12   2   7   28.18    4.47
  12  -2  -7   45.12    8.59
 -12   2   7   54.12   11.80
  10 -12   7   53.22    8.89
  12  -2  -4   78.89    8.97
 -12   2   4   75.85    9.85
  10 -12   4   79.08    8.52
  10 -12   4   70.85   10.37
  12  -2  -4   82.80   12.43
  12  -2  -1  145.54   12.25
   2  10   1  112.80   12.42
  10 -12   1  132.04   12.53
  10 -12   1  146.12   15.84
  12  -2  -1  140.79   14.17
 -10  12  -1  140.17   13.62
  10 -12  -2  187.19   13.79
 -10  12   2  192.28   16.45
  -2 -10   2  156.86   13.14
  -2 -10   5   35.04    7.53
 -12   2  -5   26.49    4.54
  12  -2   5   27.52    6.52
  -2 -10   8   26.15   10.82
  12  -2   8    1.21    7.78
 -10  12   8   -2.24   11.22
  -2 -10  11   26.44   13.69
  12  -2  11   -4.68   10.19
 -10  12  11   15.94   13.07
  12  -2  14    4.09   11.07
  -2 -10  14   13.33   15.16
 -10  12  14    6.43   12.58
 -12   1  14    6.02    9.54
  11 -12  14    8.76   15.25
 -12   1  11    0.28    8.01
  11 -12  11   -0.46   11.98
 -12   1  11   -1.18   12.11
 -12   1   8    4.83   10.43
 -12   1   8    1.35    6.33
  11 -12   8    2.71    9.48
 -12   1   5    4.61    4.18
  11 -12   5   -3.68    6.14
 -12   1   5    1.81    2.41
  11 -12   5   -4.93    5.18
 -12   1   5    0.24    5.13
  12  -1  -5   -0.15    5.41
  12  -1  -5    2.48   11.13
  11 -12   2  166.72   14.50
  12  -1  -2  150.26   13.98
  12  -1  -2  168.48   14.40
   1  11   2  162.09   15.02
  12  -1  -2  152.02   16.03
  11 -12   2  188.01   17.64
  11 -12  -1   50.68    6.34
  11 -12  -1   64.64   14.52
 -11  12   1   67.05   10.68
  12  -1   4   12.69    4.25
 -12   1  -4   15.75    3.18
  -1 -11   4   15.64    5.57
  -1 -11   4   10.82    2.69
  12  -1   7    6.82    6.80
  -1 -11   7    9.35    9.39
 -11  12   7   26.89   10.45
 -12   1  -7    0.92    5.83
  -1 -11  10   17.17   12.71
  12  -1  10    7.46    8.67
 -11  12  10   16.17   11.75
  12  -1  13   -8.52   10.19
 -11  12  13   -7.23   11.61
  -1 -11  13   -4.35   15.30
  12 -12  12   20.52   13.62
 -12   0  12   -3.89    8.39
 -12   0   9   -3.29    7.26
  12 -12   9    1.92   10.46
 -12   0   9    1.96   10.30
  12 -12   6    9.25    6.93
 -12   0   6    3.22    4.87
  12   0  -6    4.12    5.54
  12 -12   6    8.17    7.91
 -12   0   6   -6.08    4.89
  12   0  -3   96.01   12.64
  12 -12   3  111.81   10.57
  12 -12   3  130.14   13.40
  12   0  -3  103.09    9.81
  12 -12   0    9.39    3.80
  12   0   0    8.05    6.00
 -12  12   0    1.90    6.15
   0 -12   3   66.19    7.43
   0 -12   3  107.50    9.03
   0 -12   6   27.86    8.72
  12   0   6   18.25    5.50
 -12  12   6   17.90    9.88
 -12   0  -6   22.19    5.93
 -12  12   9   17.29   11.01
   0 -12   9  -10.97   12.54
  12   0   9   -1.82    7.63
  12   0  12   -7.97    9.01
 -12  12  12   -2.42   11.19
  12   0  15   -7.62   11.21
   1 -13  14    2.88   18.47
  12   1  14    6.10   10.35
 -13  12  14  -10.13   12.41
   1 -13  11   33.53   15.75
 -13  12  11   22.30   12.49
  12   1  11   27.46    8.99
 -13  12   8   56.23   12.32
  12   1   8   38.74    8.19
   1 -13   5   54.70    8.51
 -12  -1  -5   45.88    7.09
 -13  12   5   66.72   10.63
 -13  12   2   11.29    9.12
   1 -13   2   -0.70    3.14
  -1  13  -2    2.93    5.63
   1 -13   2    1.52    3.97
  12   1  -1   30.97    3.96
  13 -12   1   30.90    4.56
  -1  13   1   38.10    5.05
  12   1  -1   22.48    5.71
  13 -12   1   50.16    9.88
  12   1  -4   -0.31    3.09
  13 -12   4    0.34    7.39
 -12  -1   4    0.41    3.45
  13 -12   4   -1.31    4.84
  12   1  -4    4.56    7.37
  12   1  -7   11.85    6.06
  13 -12   7    9.63    8.90
 -12  -1   7   12.34    6.43
 -12  -1   7    0.69    5.18
 -12  -1  10   -3.65    8.51
  13 -12  10    0.91   12.83
  13 -12  13    5.52   15.85
 -12  -1  13    5.72    9.36
  11   2  15  -11.90    9.86
   2 -13  12    4.04   14.45
  11   2  12   12.64    8.76
 -13  11  12   10.22   11.64
  11   2   9   -2.51    7.15
   2 -13   9   10.98   11.50
 -13  11   9   -6.72   10.53
   2 -13   6   16.11    7.69
 -11  -2  -6    7.19    6.90
 -13  11   6   29.95    9.72
   2 -13   3   11.67    3.35
   2 -13   3   10.06    5.07
  13 -11   0  419.52   47.67
 -13  11   0  683.08   48.67
  13 -11   3   31.60    8.01
  13 -11   3   22.62    4.43
  -2  13   3   22.03    5.51
 -11  -2   3   24.63    4.51
  11   2  -3   21.80    6.92
  11   2  -3   24.37    3.07
  11   2  -6   43.17    6.25
 -11  -2   6   49.19    8.73
 -11  -2   6   33.65    7.76
  13 -11   6   46.33    8.98
  13 -11   9   11.94   11.57
 -11  -2   9   -2.52    8.60
 -11  -2   9    4.81    9.21
  13 -11  12  -15.96   16.02
 -11  -2  12  -12.10    9.72
   3 -13  13   -9.71   15.57
  10   3  13    2.56    8.03
 -13  10  13    5.04   11.09
  10   3  10   -8.17    6.94
 -13  10  10    2.32   10.91
 -10  -3  -7    8.31    7.96
 -13  10   7   25.40   10.27
   3 -13   7    6.29    8.42
 -10  -3  -4   73.34   10.14
 -13  10   4  109.76   14.29
   3 -13   4   94.54   10.04
  13 -10  -4  102.66    9.98
   3 -13   1  787.77   75.40
  13 -10  -1  911.32   77.26
  -3  13  -1  731.93   76.27
 -10  -3   2  337.34   28.49
  -3  13   2  371.34   29.18
  10   3  -2  247.66   29.19
  13 -10   2  323.62   30.44
  13 -10   2  322.51   28.53
  13 -10   5   35.62    7.64
 -10  -3   5   40.63    7.55
  10   3  -5   35.30    5.02
  10   3  -5   38.08   12.48
 -10  -3   8    1.56    7.39
  13 -10   8   -5.05   10.71
 -10  -3   8  -11.43    8.68
  13 -10  11   -2.50   13.74
 -10  -3  11    7.29    9.94
 -10  -3  14  -14.65   10.81
  13 -10  14   -4.14   15.17
   4 -13  14  -23.54   17.45
 -13   9  14    6.15   11.20
   9   4  11    3.99    6.65
 -13   9  11    8.92   11.43
   4 -13  11  -13.74   13.12
 -13   9   8   -5.77   10.58
   4 -13   8   10.63    9.33
  13  -9  -5   24.24    5.58
   4 -13   5   12.38    5.82
  -9  -4  -5   12.72    7.07
   4 -13   2  101.41    9.70
   4 -13   2   69.10    9.20
 -13   9   2  132.09   13.32
  -4  13  -2   87.93   10.01
  13  -9  -2  105.19   13.04
  13  -9  -2  112.11    9.48
   9   4  -1   10.42    1.83
  13  -9   1    9.19    2.91
  -4  13   1    7.99    4.31
  -9  -4   1    9.88    3.32
  13  -9   1   14.82    7.50
  -4  13   1   11.37    9.69
  -9  -4   4    5.32    6.59
  13  -9   4    4.55    5.32
   9   4  -4    5.43    6.72
   9   4  -4    9.38    3.01
  13  -9   7   -3.39    9.43
  -9  -4   7   17.99    6.27
   9   4  -7   18.40    4.98
  -9  -4   7   13.18    8.39
  13  -9  10    0.88   12.34
  -9  -4  10   23.07   10.25
  -9  -4  13   11.65   11.25
  13  -9  13   -4.35   14.39
 -13   8  15    8.38   10.85
   5 -13  12   -0.52   13.22
 -13   8  12    1.75   10.65
   5 -13   9   42.18   11.74
 -13   8   9   28.63   12.01
   5 -13   6   -0.48    6.44
  13  -8  -6    9.74    5.65
 -13   8   6   14.78   10.16
  -8  -5  -6    6.26    7.67
  13  -8  -3   24.66    4.48
  -8  -5  -3   14.71    5.48
 -13   8   3   35.03    9.25
   5 -13   3   24.22    4.76
  -8  -5   0   21.50    3.01
  13  -8   0   10.98    5.92
   5 -13   0   19.53    4.34
  -5  13   0   15.93    8.25
  13  -8   0   19.07    3.32
  -5  13   3   46.33    6.28
  -8  -5   3   36.99    6.34
  13  -8   3   25.87    7.77
  13  -8   3   36.68    5.59
   8   5  -3   27.72    6.08
  -8  -5   6   13.54    8.34
   8   5  -6   14.93    4.10
 -13   8  -6    9.24    3.64
  13  -8   6   28.41    8.33
  13  -8   9    4.65   11.17
  -8  -5   9    8.52    9.67
  -8  -5  12    5.85   11.16
  13  -8  12   -5.42   13.09
  -8  -5  15   13.60   12.95
  13  -8  15    1.81   15.94
   6 -13  13   -0.56   14.19
 -13   7  13   15.08   10.71
   6 -13  10   11.26   11.30
 -13   7  10  -16.29   11.22
   6 -13   7   32.94    8.42
 -13   7   7   12.78   11.12
  -7  -6  -7   15.49    9.64
   6 -13   4   20.41    5.02
 -13   7   4   26.60    4.05
  -7  -6  -4   31.59    7.00
  13  -7  -4   23.78    5.05
 -13   7   4   39.00    9.73
   6 -13   4   33.86    8.74
  13  -7  -1  567.91   46.54
   6 -13   1  487.07   46.59
  -6  13  -1  469.66   47.26
  -7  -6   2   54.03    6.24
  -6  13   2   76.49    7.37
  13  -7   2   65.66    5.89
   7   6  -2   31.50    5.78
  13  -7   2   38.98    6.33
  -6  13   2   46.22   10.39
  -7  -6   5   19.39    7.76
  13  -7   5   24.49    7.73
 -13   7  -5   29.20    4.09
   7   6  -5   29.83    4.41
  -7  -6   8   14.91    9.66
  13  -7   8    1.34   10.38
  -7  -6  11    0.41   11.94
  13  -7  11    1.32   12.49
  13  -7  14   -1.66   14.32
  -7  -6  14   -0.49   12.70
 -13   6  14    0.59   11.24
 -13   6  11  -14.32   12.39
   7 -13   8   -7.60    8.70
 -13   6   8   -3.44   11.35
 -13   6   5    1.33    3.36
  -6  -7  -5    8.96    7.98
  13  -6  -5   -2.44    4.93
 -13   6   5    0.45    8.90
   7 -13   5   -1.84    6.38
   7 -13   5    7.51    5.05
  13  -6  -2  124.72   11.24
   7 -13   2  113.38   11.46
   7 -13   2  102.50   11.43
  13  -6  -2  144.72   11.65
  -7  13  -2  108.61   11.98
  13  -6  -2  117.80   14.01
   7 -13   2  168.10   18.71
 -13   6   2  161.45   14.45
  13  -6   1   14.56    2.84
  -6  -7   1   15.66    3.68
   7 -13  -1   10.63    4.50
  13  -6   1   12.98    5.62
  -7  13   1   17.21    8.10
  13  -6   4   76.23    9.89
  -6  -7   4   79.09    9.72
 -13   6  -4   85.00    7.85
   6   7  -4   78.47   11.37
  -7  13   4   71.88   13.64
 -13   6  -7  115.67   11.15
  13  -6   7   91.66   14.89
  -6  -7   7  113.16   14.20
  13  -6  10   55.83   13.60
  -6  -7  10   57.38   13.12
  13  -6  13   -0.50   13.64
  -6  -7  13   17.39   13.20
 -13   5  12  -10.21   11.36
 -13   5   9    3.65   11.73
 -13   5   6   -2.88    3.38
   8 -13   6   -0.25    6.44
 -13   5   6    3.12    8.73
  13  -5  -6   -8.70    5.88
  -5  -8  -6    2.54   10.08
  13  -5  -3  161.39   14.30
 -13   5   3  150.07   15.49
  13  -5  -3  147.20   17.01
   8 -13   3  164.81   16.53
  -5  -8  -3  145.91   14.97
   5   8   0  132.01   14.06
   8 -13   0  166.68   14.82
  13  -5   0  173.15   13.99
  13  -5   3   54.42    6.86
  -5  -8   3   48.99    6.30
   5   8  -3   30.44    5.10
  -8  13   3   44.43   10.44
  13  -5   6   79.40   13.04
  -5  -8   6  101.39   12.43
 -13   5  -6  104.05    9.72
   5   8  -6   94.51    9.73
  -5  -8   9   12.16   11.39
  13  -5   9   18.79   10.54
  13  -5  12   23.20   12.75
  -5  -8  12   27.28   12.90
  13  -5  15  -20.73   14.39
  -5  -8  15    1.17   14.92
   9 -13  13   -8.57   14.18
 -13   4  13   -6.69   12.06
 -13   4  10   -0.20    6.08
   9 -13  10   -4.22   11.24
 -13   4  10  -22.05   13.40
  13  -4  -7   14.18    7.38
 -13   4   7   12.38    3.78
 -13   4   7   25.78   10.45
  -4  -9  -4   79.91   10.22
  13  -4  -4   64.04    8.30
 -13   4   4   84.74   10.49
   9 -13   4   75.17   10.49
  13  -4  -4   70.22   12.69
  13  -4  -1  101.98   12.64
  13  -4  -1  102.99    9.78
   9 -13   1  106.44   10.67
  13  -4  -1  115.24   10.36
  -9  13  -1  141.54   13.04
   9 -13   1  121.69   16.17
  -4  -9   2   -1.66    4.19
  -9  13   2    1.73    8.26
  13  -4   2   -5.97    3.84
  13  -4   5  445.90   38.07
  -4  -9   5  426.81   38.12
  -9  13   5  408.00   39.66
   4   9  -5  408.07   36.81
 -13   4  -5  424.03   36.79
  -4  -9   8    2.88   10.59
  13  -4   8    7.66    8.99
  -4  -9  11   25.61   14.17
  13  -4  11   21.25   12.28
  13  -4  14   22.74   12.72
  -4  -9  14    0.58   15.28
 -13   3  14    0.61    8.52
  10 -13  14   -1.85   15.63
  10 -13  11    4.25   11.90
 -13   3  11   -1.74    7.15
 -13   3  11   14.78   12.96
 -13   3   8    4.72    5.31
 -13   3   8   -8.60    9.83
  10 -13   8   10.14    8.94
 -13   3   5    2.30    2.63
  13  -3  -5   -1.96    5.90
  -3 -10  -5   -5.94    8.15
 -13   3   5   -0.38    7.86
  10 -13   5    2.57    5.12
  10 -13   5   -6.90    7.33
  13  -3  -2  102.46   10.37
  10 -13   2  110.24   10.54
  13  -3  -2  109.44   10.30
  13  -3  -2   97.11   12.61
  10 -13   2  123.51   13.89
  13  -3   1   26.68    3.76
 -10  13   1   40.93    9.29
  10 -13  -1   29.71    4.78
  13  -3   1   27.41    7.59
  -3 -10   1   38.80    5.18
  -3 -10   4   15.25    2.29
  -3 -10   4   14.25    6.06
 -13   3  -4    9.44    2.90
  13  -3   4   13.58    5.82
 -10  13   4   10.72    9.26
 -13   3  -7    3.53    4.63
  -3 -10   7    2.34    9.97
  13  -3   7   -3.55    7.81
  -3 -10  10   -1.38   12.94
  13  -3  10  -10.53   10.23
 -10  13  10    8.04   13.46
  13  -3  13   -2.84   11.38
  -3 -10  13  -14.58   15.37
 -10  13  13    0.74   12.97
  11 -13  12    8.09   13.36
 -13   2  12    5.06    8.64
 -13   2   9    3.92    6.85
  11 -13   9    0.77   10.41
 -13   2   9   24.00   10.99
  11 -13   6   -7.91    6.43
 -13   2   6    2.64    2.99
 -13   2   6    7.43    9.11
  13  -2  -6   -3.09    6.69
  11 -13   6    5.27    6.68
  11 -13   3   15.88    4.42
  13  -2  -3    7.95    4.43
  11 -13   3    7.48    7.93
  13  -2  -3   21.06    7.86
  11 -13   0   17.36    4.27
   2  11   0    9.70    2.98
  13  -2   0    1.90    3.81
 -11  13   0   21.72    7.86
  11 -13   0    4.93   10.79
  13  -2   3   38.38    5.60
 -11  13   3   61.10    9.94
  -2 -11   3   59.17    6.94
  13  -2   6   96.09   12.16
 -13   2  -6  106.48   10.98
  -2 -11   9   -9.92   12.71
  13  -2   9    7.64    8.84
 -11  13   9    7.51   10.98
  -2 -11  12  -18.52   16.25
  13  -2  12   -5.96   10.31
 -11  13  12  -21.74   13.11
  13  -2  15  -17.53   11.70
  12 -13  13  -28.55   15.25
 -13   1  13    8.00    9.66
 -13   1  10   10.88    7.46
  12 -13  10   10.62   11.97
 -13   1  10    2.27   11.90
 -13   1   7    2.56    9.29
  13  -1  -7   16.76    7.31
 -13   1   7   12.62    5.95
  12 -13   7    8.88    8.12
  12 -13   4    6.68    7.58
  13  -1  -4    2.10    4.22
  13  -1  -4    0.35    7.99
  12 -13   4    5.62    4.34
  12 -13   1  132.46   13.66
   1  12   1  141.33   13.62
 -12  13  -1  204.89   16.48
  13  -1  -1  138.57   15.34
  12 -13   1  162.72   16.89
  13  -1  -1  146.61   13.27
  -1 -12   2   33.39    5.45
  12 -13  -2   28.80    5.40
 -12  13   2   24.47    8.87
  13  -1   5    3.25    4.69
 -13   1  -5   13.64    3.68
  -1 -12   5    9.90    6.97
  13  -1   8   -4.47    7.35
  -1 -12   8   -6.92   11.26
 -12  13   8    3.44   11.26
  -1 -12  11   26.71   14.43
  13  -1  11    7.26    9.08
 -12  13  11    5.49   11.09
  13  -1  14    4.05   10.19
 -12  13  14   -0.65   11.34
  -1 -12  14    3.40   16.88
  13 -13  14  -26.01   16.54
 -13   0  11   -1.39    8.06
  13 -13  11   26.51   12.94
 -13   0   8   72.43   10.17
 -13   0   8   74.94   13.11
  13 -13   8   87.83   13.00
  13   0  -5   41.79    5.89
 -13   0   5   37.25    5.74
  13 -13   5   31.52    6.93
  13   0  -5   17.45   11.61
  13   0  -2   83.70    7.96
   0  13   2   77.07    8.45
  13   0  -2   70.02   10.45
  13 -13   2  102.32   12.51
  13 -13   2   76.53    7.98
 -13  13   1   18.64    8.84
   0 -13   4   14.70    3.43
   0 -13   4   15.97    6.31
 -13  13   7   31.87   10.25
   0 -13   7   29.32   10.57
  13   0   7   17.50    6.37
  13   0  10    7.32    7.64
   0 -13  10   -0.54   14.24
 -13  13  10   12.56   11.87
   0 -13  13    9.86   17.87
  13   0  13    6.85    9.41
 -13  13  13   13.88   12.25
   1 -14  12   20.11   15.87
  13   1  12    4.80    8.88
 -14  13  12   35.90   12.19
  13   1   9    1.06    7.11
   1 -14   9   11.58   12.29
 -14  13   9    1.09   10.28
   1 -14   6   58.03   10.64
 -14  13   6   71.63   12.33
   1 -14   3   -1.69    3.09
   1 -14   3   -2.89    5.40
 -13  -1  -3    4.56    1.68
  13   1   0   30.76    7.94
 -14  13   0   63.38    9.74
  -1  14   3  101.98   11.03
  13   1  -3   74.69   12.56
  14 -13   6   69.88   10.01
  13   1  -6   68.77    7.85
 -13  -1   6   51.27    7.94
  13   1  -6   45.07   18.52
 -13  -1   9   14.48    7.91
  14 -13   9   12.45   10.69
 -13  -1   9   13.98    8.89
  14 -13  12   35.55   15.30
   2 -14  13  -11.24   16.71
  12   2  13    0.29    8.41
 -14  12  13   -5.15   11.62
  12   2  10   -1.11    7.24
   2 -14  10    2.04   13.28
 -14  12  10   25.91   11.11
   2 -14   7  215.00   22.68
 -14  12   7  220.30   23.61
 -12  -2  -4   87.20    8.65
   2 -14   4   67.30    8.11
   2 -14   4   89.83    9.60
 -14  12   4  105.80   13.07
 -14  12   1   12.71    7.32
  -2  14  -1   -0.58    8.60
  14 -12   2   16.50    3.96
  -2  14   2   10.00    4.98
  12   2  -2   10.06    6.35
  14 -12   5   28.05    6.81
 -12  -2   5   15.03    5.92
  12   2  -5   29.33    4.56
  12   2  -5   14.32   11.09
 -12  -2   8    5.73    7.79
 -12  -2   8    7.95    6.20
  14 -12   8    6.27   10.24
  14 -12  11    2.03   13.57
 -12  -2  11   -4.72    9.23
  14 -12  14  -23.35   16.47
 -14  11  14    2.51   10.95
  11   3  11    1.13    6.85
   3 -14  11   -9.45   14.31
 -14  11  11  -14.73   11.41
 -14  11   8    3.67   10.18
   3 -14   8   15.28   10.56
   3 -14   5   54.37    8.30
 -14  11   5   60.41   11.64
 -11  -3  -5   42.29    8.12
   3 -14   2  299.68   23.92
 -11  -3  -2  258.68   23.30
  14 -11  -2  324.24   24.01
  -3  14  -2  247.78   23.95
   3 -14   2  227.11   23.52
  11   3  -1  377.56   34.83
  -3  14   1  417.03   35.52
  11   3  -1  380.29   36.21
  14 -11   1  447.75   35.15
  14 -11   4    6.44    5.05
 -11  -3   4   11.39    5.62
  11   3  -4    4.76    6.85
  11   3  -4    6.38    2.91
  11   3  -7   46.82    7.11
 -11  -3   7   55.75    9.77
  14 -11   7   59.80   11.68
 -11  -3   7   59.93    9.53
  14 -11  10  -12.78   13.26
 -11  -3  10    6.35    9.18
 -11  -3  13   -4.53   10.52
  14 -11  13  -18.35   16.34
   4 -14  12   -2.29   14.11
 -14  10  12   -8.79   10.88
   4 -14   9   -0.86   11.18
 -14  10   9   -0.56   10.78
 -10  -4  -6   35.69    8.46
 -14  10   6   45.95   11.92
   4 -14   6   41.02    8.35
 -10  -4  -3   49.18    6.62
  14 -10  -3   68.89    7.52
   4 -14   3   40.25    5.95
 -14  10   3   81.65   10.80
   4 -14   3   50.49    6.77
 -10  -4   0  113.23   10.27
  14 -10   0  135.52   11.27
  -4  14   0  105.23   14.36
 -10  -4   0  110.46   10.25
  -4  14   3   -1.41    4.86
  10   4  -3   -4.28    5.45
  14 -10   3    3.84    4.42
 -10  -4   3   -4.44    5.42
  10   4  -6   23.93    4.72
 -10  -4   6   24.46    8.27
  14 -10   6   25.60    8.95
  14 -10   9   -7.51   12.16
 -10  -4   9    7.62    9.83
 -10  -4  12   -8.04   10.74
  14 -10  12    8.34   14.83
   5 -14  13   -2.97   14.79
 -14   9  13   -9.58   10.83
   5 -14  10   -0.91   11.64
 -14   9  10   12.88   11.48
  -9  -5  -7   10.68    9.72
   5 -14   7   13.80    8.41
  14  -9  -4   96.70    9.84
  -9  -5  -4   70.94   10.47
   5 -14   4   82.41    9.65
 -14   9   1   12.48    8.21
  14  -9  -1    2.02    3.30
   5 -14   1    4.93    3.31
  -5  14  -1    2.94    7.27
  -5  14   2   35.40    6.02
  -9  -5   2   35.44    5.69
   9   5  -2   34.48    6.03
  14  -9   2   41.82    4.90
  -9  -5   5    1.26    7.32
  14  -9   5    3.88    6.92
   9   5  -5    4.27    3.41
   9   5  -5   -7.68   12.57
  14  -9   8    9.16   10.78
  -9  -5   8    2.97    9.24
  -9  -5  11    1.56   10.86
  14  -9  11   -2.05   14.40
  -9  -5  14    2.72   12.33
  14  -9  14   26.39   17.02
 -14   8  14   -0.61   10.96
   6 -14  11   17.84   12.92
 -14   8  11   -7.23   12.16
 -14   8   8    2.93   11.02
   6 -14   8    8.58    8.70
  14  -8  -5   22.72    5.81
 -14   8   5   27.40    9.89
  -8  -6  -5   28.75    8.14
   6 -14   5   33.44    6.37
  -8  -6  -2   25.77    5.30
   6 -14   2   30.84    4.90
  14  -8  -2   42.97    4.61
   6 -14   2   22.73    4.64
 -14   8   2   42.21    7.08
  -6  14  -2   26.51    6.01
  -8  -6   1   74.79    8.21
  14  -8   1   94.85    8.07
  -6  14   1   69.13   12.38
  -8  -6   4    4.90    6.34
   8   6  -4    4.33    6.50
  14  -8   4    7.88    6.29
  14  -8   7   76.03   14.20
  -8  -6   7  104.50   13.75
  -8  -6  10   17.43   10.73
  14  -8  10   11.82   13.44
  -8  -6  13   10.93   12.52
  14  -8  13   36.72   15.16
   7 -14  12  -27.42   13.66
 -14   7  12    1.22   11.12
   7 -14   9    6.33   10.44
 -14   7   9   31.73   12.55
   7 -14   6   -6.41    6.21
  14  -7  -6    6.82    5.83
  -7  -7  -6   13.37    9.52
 -14   7   6   -8.10    8.58
   7 -14   3   11.52    4.19
  14  -7  -3   17.55    4.70
 -14   7   3   20.71    7.82
  14  -7  -3   13.37    4.18
  -7  -7  -3   11.32    5.72
   7 -14   3   28.20   13.56
   7 -14   0   15.59    3.90
  -7  -7   0   15.25    3.55
  -7  14   0   20.54    8.59
   7   7  -3   14.65    4.75
  -7  -7   3   10.23    5.10
  -7  14   3   16.04    9.76
  14  -7   3   17.71    5.47
   7   7  -6   34.85    4.85
  14  -7   6   29.15    9.77
 -14   7  -6   21.55    4.52
  -7  -7   6   24.20    8.78
  -7  -7   9    3.27   10.37
  14  -7   9  -19.14   12.56
  -7  -7  12   -3.69   12.69
  14  -7  12    7.57   13.90
  -7  -7  15   10.39   13.68
  14  -7  15  -14.32   15.48
 -14   6  13   12.99   11.91
 -14   6  10   16.90   12.59
 -14   6   7   26.76   11.21
  -6  -8  -4    2.38    6.68
  14  -6  -4    4.75    4.25
 -14   6   4    1.66    8.63
   8 -14   4   -2.03    7.28
   8 -14   1   10.71    4.10
  14  -6  -1    8.62    3.57
  -8  14  -1   14.83    7.20
  14  -6   2    0.22    3.56
  -6  -8   2   -0.36    4.14
  -8  14   2    0.37    8.53
  14  -6   5   12.45    8.23
  -6  -8   5   20.21    7.84
   6   8  -5   19.69    3.81
 -14   6  -5   15.83    3.47
  -8  14   5   22.65   11.53
  -6  -8   8   -2.37   10.40
  14  -6   8   12.93   10.92
  14  -6  11   16.93   13.37
  -6  -8  11   25.42   12.15
  14  -6  14    6.73   14.24
  -6  -8  14   12.56   14.12
 -14   5  11   10.00   12.71
 -14   5   8  -20.84   11.60
  14  -5  -5   58.75    7.74
  -5  -9  -5   50.83   10.42
 -14   5   5   68.17   11.33
   9 -14   5   35.43    9.26
  14  -5  -2   53.56    5.93
   9 -14   2   47.12    6.35
  -9  14  -2   59.98    8.33
  14  -5  -2   60.00    6.26
   9 -14   2   69.86   12.77
  14  -5   1   59.48    6.18
   9 -14  -1   59.81    7.09
  -9  14   1   73.70   11.23
  -5  -9   1   51.88    6.54
  14  -5   4  196.49   19.35
  -5  -9   4  197.50   19.42
  -9  14   4  214.23   21.49
  14  -5   7  109.97   16.06
  -5  -9   7  149.53   16.59
 -14   5  -7  131.98   12.69
  -5  -9  10    2.33   13.02
  14  -5  10   -0.38   11.15
  14  -5  13    5.03   12.67
  -5  -9  13    9.15   13.85
  10 -14  12  -11.70   13.06
 -14   4  12    2.68   12.97
  10 -14   9  -11.20   10.67
 -14   4   9   35.04   12.18
  14  -4  -6   28.84    7.35
 -14   4   6   16.34    3.88
  10 -14   6   27.85    6.92
 -14   4   6   28.22   10.30
  10 -14   6   16.47    8.23
 -14   4   3   27.09    9.07
  10 -14   3   36.59    9.35
  14  -4  -3   24.49    5.18
  10 -14   3   35.38    5.17
  14  -4   0  143.58   10.98
   4  10   0  100.41   11.02
  10 -14   0  133.84   12.05
  14  -4   0  116.82   10.76
  14  -4   3   22.57    5.80
   4  10  -3   12.09    3.25
  -4 -10   3   20.73    5.66
 -10  14   3   16.34    8.48
 -14   4  -6   65.61    6.98
  -4 -10   6   64.15   10.99
  14  -4   6   62.25   10.33
 -10  14   6   43.33   12.40
  -4 -10   9   18.35   11.87
  14  -4   9    2.28   10.32
 -10  14   9    8.04   13.08
  -4 -10  12  -10.28   14.53
 -10  14  12   -5.36   13.45
  14  -4  12    0.81   11.64
  14  -4  15   -7.73   13.41
  11 -14  13  -19.12   14.59
 -14   3  13   -3.88    7.90
 -14   3  10    3.92    6.33
  11 -14  10   22.29   11.47
 -14   3  10   14.35   10.93
  11 -14   7   14.49    7.88
  14  -3  -7    6.22    7.73
 -14   3   7    8.72    9.89
  14  -3  -4  165.32   16.76
 -14   3   4  210.06   19.17
  11 -14   4  183.40   18.91
  11 -14   4  170.63   16.51
  11 -14   1   76.97    7.78
   3  11   1   56.89    6.97
 -11  14  -1   69.56    8.59
  14  -3  -1   79.68    7.36
  11 -14   1   89.55   14.70
  11 -14  -2   23.75    5.19
  14  -3   2   14.64    3.54
  -3 -11   2   12.06    4.77
 -11  14   2   18.64    9.68
  -3 -11   5    9.58    7.39
  -3 -11   5    5.91    1.89
 -14   3  -5   11.66    3.19
  14  -3   5   21.22    6.50
 -11  14   5   19.31   10.03
  -3 -11   8    7.51   11.08
  14  -3   8    8.59    8.72
 -11  14   8    7.81   11.24
  -3 -11  11   16.39   14.63
  14  -3  11   10.33   11.01
 -11  14  11  -20.05   13.07
  14  -3  14  -16.12   12.60
  -3 -11  14   41.68   16.66
 -14   2  11   10.05    7.97
  12 -14  11   15.24   13.13
 -14   2  11   -0.58   11.83
 -14   2   8   48.62   11.85
 -14   2   8   32.58    6.80
  12 -14   8   30.26   10.10
  14  -2  -5  141.12   14.59
  12 -14   5  136.66   14.60
 -14   2   5  190.39   17.73
  12 -14   5  142.80   16.71
  12 -14   2    6.69    3.61
   2  12   2   10.51    4.11
  12 -14   2    4.86    8.76
  14  -2  -2   10.59    3.52
  -2 -12   1   48.13    6.06
 -12  14   1   50.62   10.55
  12 -14  -1   43.87    5.94
  14  -2   4   -4.65    4.08
  -2 -12   4  -10.36    6.29
 -14   2  -4    5.31    2.22
 -12  14   4    7.46    8.68
  14  -2   7   27.01    7.78
  -2 -12   7   26.07   11.05
  -2 -12  10   20.12   14.48
  14  -2  10   28.24    9.72
 -12  14  10   23.07   11.81
  -2 -12  13   -4.64   16.74
  14  -2  13   12.71   10.69
 -12  14  13   10.14   12.11
  13 -14  12   -2.61   13.79
 -14   1   9   13.46    7.32
 -14   1   9   13.73   11.11
  13 -14   9    3.99   11.11
  13 -14   6    6.84    6.56
 -14   1   6    0.86    8.71
  14  -1  -6    8.86    6.12
  13 -14   3  178.75   17.73
  14  -1  -3  145.92   13.49
  13 -14   3  161.50   14.45
  13 -14   0   14.54    4.44
 -13  14   0    4.96    7.47
  -1 -13   3    0.74    5.49
 -13  14   3  -10.04    9.20
  -1 -13   6    8.52    8.53
  14  -1   6    1.48    5.27
  14  -1   9   17.84    8.18
  -1 -13   9   34.54   13.48
 -13  14   9   23.20   12.52
  -1 -13  12   16.34   15.83
  14  -1  12    0.31    8.84
 -13  14  12    5.63   12.62
  14 -14  13    4.67   15.26
  14 -14  10  -22.64   12.95
  14   0  -7   -8.14    6.48
 -14   0   7  -11.45    6.21
 -14   0   7   -4.81    9.15
  14 -14   7  -13.60    8.63
  14   0  -4  149.97   14.01
  14 -14   4  162.11   15.00
   0  14   1   17.37    4.46
  14 -14   1    9.19    4.23
  14   0  -1   17.00    3.76
   0 -14   2   31.07    5.65
 -14  14   2   31.45   10.04
   0  14  -2   26.77    8.58
   0 -14   5    2.51    3.36
   0 -14   5   -1.30    6.81
  14   0   8   11.11    6.50
   0 -14   8   12.72   11.92
 -14  14   8    3.69    9.83
  14   0  11   -2.40    8.54
   0 -14  11    0.61   15.66
 -14  14  11    3.90   11.79
   1 -15  13    5.80   17.92
 -15  14  13   -1.94   11.49
  14   1  10    8.68    7.79
   1 -15  10   30.16   14.92
 -15  14  10   33.83   11.49
   1 -15   7    2.71   10.02
 -15  14   7   -2.60   10.35
   1 -15   4   18.62    6.42
   1 -15   4   21.00    4.26
 -15  14   1   11.31    8.28
  -1  15  -1   -6.70   12.08
  14   1  -2   -0.96    3.37
  15 -14   2    2.01    3.76
  -1  15   2    4.35    4.89
  15 -14   5  209.33   19.64
  14   1  -5  200.33   18.37
 -14  -1   8   69.16   13.01
  15 -14   8   85.92   13.64
  15 -14  11   25.44   14.07
  13   2  11    0.68    7.18
   2 -15  11    8.58   15.56
 -15  13  11   -6.07   10.76
 -15  13   8   30.47   11.81
   2 -15   8   48.36   12.90
   2 -15   5    2.87    3.61
   2 -15   5   -2.55    6.67
   2 -15   2  154.38   16.17
  15 -13  -2  191.94   16.48
 -15  13   2  220.93   19.87
  -2  15  -2  159.70   16.82
  -2  15   1  555.18   48.43
  13   2  -1  540.13   47.96
  15 -13   1  667.68   48.28
 -13  -2   4   57.80    7.68
  15 -13   4   90.53    9.10
  13   2  -4   60.31   10.96
  13   2  -4   81.05    7.19
 -13  -2   7   92.87   12.83
  15 -13   7  152.18   15.14
  15 -13  10   16.70   12.97
  15 -13  13   37.57   18.05
   3 -15  12    7.49   15.30
 -15  12  12   -7.96   11.33
   3 -15   9   -2.81   12.32
 -15  12   9   10.76   10.42
   3 -15   6   21.43    8.22
 -15  12   6   37.08   11.29
   3 -15   3   80.17    9.21
   3 -15   3  110.22   10.24
  15 -12   0   32.25    5.53
 -15  12   0   40.98    9.48
  -3  15   0   28.16   11.26
 -12  -3   3   44.47    5.99
  15 -12   3   56.78    6.57
  12   3  -3   46.03    8.81
 -12  -3   6   -1.66    6.70
  15 -12   6    7.14    8.21
  12   3  -6    0.78    4.02
  15 -12   9   10.76   12.54
 -12  -3   9   -2.53    8.64
  15 -12  12    7.33   16.30
   4 -15  13   -0.64   16.14
 -15  11  13   19.25   11.88
   4 -15  10   32.39   13.50
 -15  11  10   32.16   11.96
   4 -15   7  181.41   20.51
 -15  11   7  216.33   22.77
  15 -11  -4   17.39    5.78
   4 -15   4   -1.67    5.09
   4 -15   4   -6.76    3.54
 -15  11   4   16.58    9.44
   4 -15   1    1.04    4.23
  15 -11  -1    4.52    4.38
 -11  -4  -1    2.24    1.36
  -4  15  -1    0.82    7.80
 -11  -4  -1    1.15    2.34
  -4  15   2   21.29    5.38
  15 -11   2   19.50    4.40
  11   4  -2   16.26    6.48
 -11  -4   2   19.59    4.47
  15 -11   5   10.98    7.02
 -11  -4   5   12.19    7.25
  11   4  -5   15.89    3.83
  11   4  -5    1.30   10.95
  15 -11   8   16.85   11.95
 -11  -4   8   35.74    9.76
  15 -11  11    9.15   15.05
 -11  -4  11   -6.29   10.08
  15 -11  14   18.33   17.80
 -15  10  14   20.70   11.94
   5 -15  11    8.59   13.37
 -15  10  11   -8.50   10.85
 -15  10   8   18.99   12.00
   5 -15   8    8.72    9.58
  15 -10  -5    3.33    5.62
 -15  10   5   -1.39    8.75
   5 -15   5    0.90    5.85
   5 -15   2   84.20    8.79
   5 -15   2   65.16    8.44
  15 -10  -2   86.68    8.62
 -15  10   2   89.65   10.65
  -5  15  -2   89.84    9.72
  10   5  -1   20.94    5.92
 -10  -5   1   13.08    3.70
  15 -10   1   21.09    3.45
  -5  15   1   12.00    9.69
 -10  -5   4   71.32    9.89
  15 -10   4   91.92    9.67
  10   5  -4   61.38   10.08
  10   5  -7   25.22    5.29
  15 -10   7   29.92   11.16
 -10  -5   7   26.48    9.30
  15 -10  10  -17.40   13.93
 -10  -5  10    1.42   10.23
 -10  -5  13    4.99   11.56
  15 -10  13   25.91   16.42
   6 -15  12   10.66   13.48
 -15   9  12   15.59   11.39
   6 -15   9   15.66   11.26
 -15   9   9   42.21   13.52
   6 -15   6    3.46    6.61
 -15   9   6    6.32    9.72
   6 -15   3    8.98    4.42
  15  -9  -3   -1.21    4.35
   6 -15   3   -0.82    3.64
  15  -9  -3    7.14    4.64
  -9  -6  -3    1.35    5.36
 -15   9   3    5.43    8.19
  -9  -6   0    1.51    2.58
  15  -9   0   -1.47    3.01
   6 -15   0   -1.21    4.32
  -6  15   0    4.64    8.05
  -9  -6   3   32.56    6.02
   9   6  -3   16.48    5.88
  15  -9   3   41.31    5.85
  -6  15   3   28.13   11.83
  -9  -6   6  216.52   20.98
  15  -9   6  195.84   21.21
   9   6  -6  197.68   18.31
  15  -9   9   98.26   17.09
  -9  -6   9   94.30   14.69
  -9  -6  12   17.27   11.93
  15  -9  12   13.08   15.59
   7 -15  13    5.75   14.21
 -15   8  13  -21.35   12.12
   7 -15  10   -8.16   11.82
 -15   8  10   -6.59   12.21
   7 -15   7   -1.48    7.52
 -15   8   7   -1.09   10.84
  15  -8  -4   -5.13    4.64
  -8  -7  -4   -0.76    6.64
 -15   8   4    0.46    8.98
   7 -15   4   -0.17    4.68
   7 -15   1   68.11    8.40
  -7  15  -1  101.83   11.37
  15  -8  -1   88.34    8.40
  -8  -7   2    8.14    4.25
   8   7  -2    9.05    4.27
  15  -8   2    9.74    3.48
  -7  15   2   10.68    9.26
  -8  -7   5    5.25    7.34
   8   7  -5    0.44    3.29
  15  -8   5    2.93    8.26
  -8  -7   8    1.65    9.91
  15  -8   8   12.73   11.71
  -8  -7  11    6.99   11.71
  15  -8  11    8.79   14.33
  -8  -7  14   -4.89   13.11
  15  -8  14   41.79   17.46
 -15   7  14  -10.59   12.40
 -15   7  11    5.42   13.31
   8 -15   8   -5.70    8.49
  -7  -8  -5  202.67   20.38
  15  -7  -5  176.19   18.54
   8 -15   5  196.67   18.79
 -15   7   5  253.26   22.08
  15  -7  -2   25.03    4.05
   8 -15   2   13.44    4.05
   8 -15   2   14.05    4.50
  15  -7  -2   20.54    4.28
 -15   7   2   32.97    9.19
  -8  15  -2   14.97    5.33
  15  -7   1  120.50   10.95
  -8  15   1  122.93   14.52
  -7  -8   1  113.77   11.19
  15  -7   4   39.21    8.04
  -7  -8   4   35.43    7.23
   7   8  -4   32.14    7.91
  -8  15   4   17.51   10.82
  -7  -8   7  133.42   16.02
  15  -7  10   22.53   14.26
  -7  -8  10   53.26   12.90
  15  -7  13   13.84   15.25
  -7  -8  13   -0.51   13.30
 -15   6  12   -4.14   13.28
 -15   6   9   -1.85   11.68
 -15   6   6    1.52   10.39
  15  -6  -6   13.77    6.54
  -6  -9  -3    9.17    5.54
  15  -6  -3   13.70    4.92
  15  -6  -3   10.12    4.18
 -15   6   3   11.27    8.80
   9 -15   3   23.22   11.17
   6   9   0    3.81    2.14
   9 -15   0   -1.07    3.79
  -9  15   0   -2.32    8.10
  15  -6   0    0.97    2.42
  -6  -9   3   -1.25    5.14
  15  -6   3   -2.26    5.70
   6   9  -3   -1.84    4.33
  -9  15   3    0.43    9.03
  15  -6   6   17.35    9.69
  -6  -9   6   20.08    8.90
  -9  15   6   18.76   12.19
  -6  -9   9    5.07   11.30
  15  -6   9    6.01   11.87
  15  -6  12    2.93   13.36
  -6  -9  12    4.90   13.15
  15  -6  15   -3.97   15.75
  10 -15  13    5.46   13.89
  10 -15  10    1.72   11.19
 -15   5  10    5.11   12.58
  15  -5  -7    9.91    7.68
 -15   5   7   -4.80   11.15
  -5 -10  -4   31.03    8.72
 -15   5   4   33.01    9.09
  10 -15   4   42.81    9.86
  15  -5  -4   31.96    6.25
  15  -5  -1    0.53    3.71
  15  -5  -1    0.87    2.35
  10 -15   1    0.82    4.00
 -10  15  -1   -3.36    7.14
  10 -15   1    9.10   15.69
  -5 -10   2   -0.40    4.28
  15  -5   2   -1.04    4.14
 -10  15   2    3.85    8.13
  -5 -10   5   24.27    7.95
 -10  15   5   12.20   10.85
  15  -5   5    8.12    8.03
  -5 -10   8    9.55   11.03
  15  -5   8  -11.57   10.10
  -5 -10  11   -4.16   14.00
  15  -5  11  -14.59   12.48
 -10  15  11    7.08   14.09
  15  -5  14  -15.14   13.65
  -5 -10  14    5.37   15.48
  11 -15  11   -3.39   12.60
 -15   4  11   12.94   12.09
 -15   4   8   -4.47   11.19
  11 -15   8   15.43    8.84
  15  -4  -5   -1.69    6.37
 -15   4   5   -2.65    6.98
  11 -15   5   10.94    8.94
  11 -15   5   -3.20    5.64
  15  -4  -2    4.97    3.79
  11 -15   2    4.94    3.90
  11 -15   2    4.34    4.19
  11 -15   2    0.51   11.09
  15  -4  -2    0.98    3.98
  15  -4   1   19.56    3.63
  11 -15  -1   29.94    4.96
 -11  15   1   35.76    9.10
  -4 -11   1   28.08    4.89
  -4 -11   4   51.05    8.04
  15  -4   4   37.48    7.49
 -11  15   4   46.88   10.20
  -4 -11   7   -9.59   10.46
  15  -4   7   -6.15    9.10
  -4 -11  10   -6.75   12.90
  15  -4  10  -17.27   10.63
 -11  15  10   -6.25   12.25
  15  -4  13  -23.21   12.57
 -11  15  13   -1.57   13.86
  12 -15  12  -24.82   13.82
 -15   3   9   -2.30   11.59
  12 -15   9   -4.71   10.28
  12 -15   6    2.39    6.51
  15  -3  -6    2.60    7.25
 -15   3   6    0.63    6.32
  15  -3  -3    3.11    4.48
  12 -15   3    0.40    8.98
  12 -15   3    4.71    4.36
   3  12   0    5.35    2.47
  12 -15   0   -0.70    4.23
 -12  15   0   10.80    8.68
  15  -3   3    2.39    3.60
 -12  15   3   13.73    9.60
  -3 -12   3    6.96    5.32
  15  -3   6   50.25    9.21
 -12  15   6   57.02   12.58
  -3 -12   6   67.31   10.84
  -3 -12   9   -3.84   12.63
  15  -3   9   -8.02    9.49
 -12  15   9    1.77   10.65
  -3 -12  12  -28.73   17.02
  15  -3  12   -8.95   11.08
 -12  15  12   11.81   12.73
  13 -15  13   -1.13   14.52
  13 -15  10   -4.35   11.39
 -15   2  10    6.97   11.99
  13 -15   7   13.54    8.31
 -15   2   7  -11.64    7.13
  13 -15   4   11.97    4.92
  13 -15   4   16.06    9.89
  15  -2  -4    1.14    4.50
 -13  15  -1   17.79    8.55
   2  13   1   15.80    4.02
  13 -15   1   20.64    4.82
  15  -2  -1   14.00    4.20
  13 -15  -2    0.21    4.75
 -13  15   2   -2.38    8.46
  -2 -13   2    6.41    5.27
  15  -2   5    2.77    4.82
 -13  15   5   -8.15    9.41
  -2 -13   5    2.19    7.70
  15  -2   8    1.54    7.58
  -2 -13   8    6.75   12.25
 -13  15   8    9.87   11.26
  -2 -13  11   -4.09   15.41
  15  -2  11   -0.95    9.63
 -13  15  11   -2.83   12.99
  14 -15  11   -0.51   13.29
 -15   1   8   26.60    8.66
  14 -15   8   33.34   10.27
  14 -15   5   91.73   10.38
  15  -1  -5   84.94    9.53
  14 -15   2  310.44   28.74
   1  14   2  275.95   28.55
  15  -1  -2  333.28   28.45
  14 -15   2  367.08   28.62
  -1 -14   1   33.29    5.57
  14 -15  -1   19.75    4.90
 -14  15   1   35.09    9.88
  -1 -14   4    4.77    3.20
 -14  15   4   18.75   10.23
  -1 -14   4   20.24    7.08
  15  -1   7   10.68    6.19
  -1 -14   7   25.83   11.42
  15  -1  10    6.97    7.95
  -1 -14  10   -5.83   15.20
 -14  15  10    5.73   11.89
  -1 -14  13    2.30   19.54
 -14  15  13    8.65   12.79
  15 -15  12   29.04   15.13
  15 -15   9   66.41   13.79
  15 -15   6  104.21   12.59
   0  15   3   44.61    6.59
  15 -15   3   64.13    7.19
  15 -15   0   15.64    5.19
 -15  15   0   35.59    8.97
   0 -15   3   24.51    6.73
 -15  15   3   10.70   10.07
   0 -15   6    4.46    9.04
  15   0   9    4.17    7.12
   0 -15   9    0.53   13.80
 -15  15   9  -12.82   11.28
   0 -15  12  -11.15   17.55
 -15  15  12    2.61   11.76
   1 -16  11   -6.19   17.96
 -16  15  11   12.25   11.41
 -16  15   8    9.73   11.05
   1 -16   8   25.40   12.55
   1 -16   5   13.43    8.08
 -16  15   2   16.83   10.50
   1 -16   2   20.36    5.84
  -1  16  -2   32.05    7.22
  -1  16   1    3.43    3.76
  15   1  -1    1.99    3.48
  16 -15   1    1.04    3.87
  16 -15   4  186.21   17.97
  16 -15   7  107.49   14.41
  16 -15  10  -11.35   12.98
  16 -15  13   -5.03   16.38
   2 -16  12  -12.58   17.53
 -16  14  12   10.41   10.87
   2 -16   9   -6.22   12.90
 -16  14   9    8.20   11.12
   2 -16   6   11.60    9.27
 -16  14   6   23.03   10.61
   2 -16   3   -0.26    4.00
   2 -16   3    0.20    5.81
 -16  14   0    4.38    9.06
  16 -14   3   -0.91    4.77
  16 -14   6  168.86   18.17
  16 -14   9   20.34   12.18
  16 -14  12    0.59   15.83
   3 -16  13   26.24   18.02
 -16  13  13    9.08   11.31
   3 -16  10   22.30   14.16
 -16  13  10   24.21   11.81
   3 -16   7  125.82   16.61
 -16  13   7  140.47   18.34
   3 -16   4   63.69    8.53
   3 -16   4   48.33    6.93
  16 -13  -1  729.56   62.82
  -3  16  -1  577.56   63.60
  -3  16   2  128.83   13.13
  13   3  -2   96.75   14.06
  16 -13   2  143.25   12.54
  16 -13   5   54.43    8.95
  13   3  -5   51.32    6.01
  13   3  -5   50.63   13.41
  16 -13   8  122.72   17.69
  16 -13  11   -8.83   14.55
   4 -16  11   -8.69   14.24
 -16  12  11    6.22   11.25
 -16  12   8  142.39   18.75
   4 -16   8  113.33   16.69
   4 -16   5   58.76    7.49
   4 -16   5   82.84   10.04
   4 -16   2   48.05    6.77
  16 -12  -2   51.40    6.49
   4 -16   2   43.20    6.27
  -4  16  -2   46.62    7.65
  16 -12   1  571.19   47.43
  12   4  -1  496.63   46.71
  12   4  -1  480.35   48.03
  -4  16   1  479.48   50.26
  16 -12   4   54.27    7.77
 -12  -4   4   51.62    7.98
  12   4  -4   46.16    9.60
 -12  -4   7   75.77   12.18
  16 -12   7   95.32   14.21
  16 -12  10    7.13   13.83
  16 -12  13   10.52   17.72
   5 -16  12  -16.65   15.60
 -16  11  12    4.45   11.53
 -16  11   9  -17.78   12.74
   5 -16   9    0.44   11.13
   5 -16   6   24.50    7.84
 -16  11   6   33.12   10.70
   5 -16   3  209.07   23.58
  16 -11  -3  341.53   24.64
 -16  11   3  370.27   27.37
   5 -16   3  254.83   23.94
 -11  -5   0  353.44   32.82
 -11  -5   0  374.64   32.84
  16 -11   0  485.65   33.85
  -5  16   0  421.57   36.02
 -11  -5   3   82.31   10.20
  11   5  -3   60.87   10.05
 -11  -5   6   81.91   11.25
  16 -11   6   71.90   12.29
  11   5  -6   76.94    8.31
  16 -11   9   98.37   16.46
 -11  -5   9   59.38   12.59
  16 -11  12   26.18   17.63
   6 -16  13  -14.79   15.69
 -16  10  13    0.64   11.76
   6 -16  10   11.31   12.22
 -16  10  10    0.66   12.29
   6 -16   7    4.09    8.16
 -16  10   7    2.25   10.81
   6 -16   4   41.74    6.14
  16 -10  -4   60.48    7.78
 -16  10   4   77.37   12.19
   6 -16   4   54.61    7.40
  16 -10  -1   55.27    6.70
   6 -16   1   39.26    6.73
  -6  16  -1   59.07   10.30
 -10  -6  -1   61.85    5.67
 -10  -6   2  107.10   11.48
  10   6  -2   91.96   12.04
  16 -10   2  141.74   11.36
  -6  16   2  109.71   15.72
 -10  -6   5   29.16    8.24
  16 -10   5   19.42    8.57
  10   6  -5   13.74   12.15
  16 -10   8   27.36   13.36
 -10  -6   8   40.59   10.72
 -10  -6  11   40.98   12.35
  16 -10  11   21.94   17.31
  16 -10  14    3.46   18.51
 -16   9  14   20.19   12.77
   7 -16  11   10.19   12.41
 -16   9  11  -19.19   12.93
 -16   9   8   14.73   12.17
   7 -16   8   24.15    9.41
  16  -9  -5   43.49    7.07
 -16   9   5   36.40   11.49
   7 -16   5   34.45    7.14
  -9  -7  -2  145.76   16.72
   7 -16   2  183.09   16.86
   7 -16   2  178.46   16.95
  16  -9  -2  212.36   16.93
  -7  16  -2  163.68   17.35
  -9  -7   1    0.17    3.29
  16  -9   1    1.38    2.91
  -7  16   1   -0.39    8.72
  -9  -7   4    4.73    6.38
   9   7  -4    6.78    6.66
  16  -9   4    1.04    6.90
  -7  16   4   -8.91   12.43
  -9  -7   7    6.28    9.65
  16  -9   7   10.50   11.92
  16  -9  10   19.05   15.33
  -9  -7  10   14.09   11.28
  -9  -7  13  -19.37   12.81
  16  -9  13   -5.68   17.80
   8 -16  12  -18.96   14.63
 -16   8  12    4.91   13.21
 -16   8   9   20.77   12.28
   8 -16   9  -10.75   10.24
   8 -16   6   27.23    7.29
 -16   8   6   44.33   12.13
  16  -8  -6   37.28    7.51
   8 -16   3   18.24    5.21
   8 -16   3   20.06    4.86
  16  -8  -3   30.96    5.24
  16  -8  -3   38.07    5.65
  -8  -8  -3   17.73    6.08
 -16   8   3   40.54    8.49
  -8  -8   0    2.71    3.23
  16  -8   0   -0.26    3.11
   8 -16   0   12.04    4.40
  -8  16   0    8.60    8.94
  16  -8   0    1.61    2.50
   8   8  -3   -6.85    5.36
  -8  -8   3    0.92    5.16
  -8  16   3    3.13    9.85
  16  -8   3    6.19    5.50
  -8  -8   6  125.21   15.03
  16  -8   6  138.43   16.27
   8   8  -6  121.02   11.84
  -8  16   6  105.71   18.90
  -8  -8   9   -5.49   10.64
  16  -8   9    3.61   13.63
  -8  -8  12   11.03   12.58
  16  -8  12   16.44   15.86
 -16   7  13   -7.67   13.55
 -16   7  10   -6.77   13.39
  -7  -9  -4   88.00   12.59
  16  -7  -4  115.91   11.16
 -16   7   4  111.62   12.60
   9 -16   1   16.87    4.71
  -9  16  -1    9.89    7.94
  16  -7  -1    9.10    3.89
  16  -7   2   53.46    6.08
   7   9  -2   38.48    6.22
  -7  -9   2   36.39    5.99
  -9  16   2   35.12   10.09
  16  -7   5   13.23    9.10
  -7  -9   5    5.62    7.66
  -9  16   5    6.30   11.11
  -7  -9   8    6.56   10.37
  16  -7   8    9.36   11.66
  -9  16   8   17.72   14.97
  16  -7  11    1.51   14.34
  -7  -9  11   17.01   12.13
  16  -7  14  -15.00   16.05
  -7  -9  14   24.06   14.45
 -16   6  11    7.29   12.87
 -16   6   8   20.50   11.94
 -16   6   5    4.68    7.56
  -6 -10  -5    6.45    9.16
  16  -6  -5    3.99    6.09
  10 -16   2   37.84    6.00
  16  -6  -2   40.75    5.54
  16  -6  -2   35.21    5.04
 -10  16  -2   47.33    8.48
  10 -16   2   51.32   17.54
  16  -6   1   12.63    3.92
  10 -16  -1   11.50    4.96
 -10  16   1   15.29    9.30
  -6 -10   1    3.80    4.55
  -6 -10   4   42.02    8.04
  16  -6   4   44.18    8.82
 -10  16   4   57.58   11.88
   6  10  -4   35.70    8.92
  -6 -10   7   11.86   10.10
  16  -6   7    1.51   10.19
 -10  16   7  -12.21   13.01
  -6 -10  10   -9.89   13.06
  16  -6  10    0.86   13.25
  16  -6  13    7.60   14.62
  -6 -10  13   10.38   14.68
 -10  16  13   -7.19   15.23
 -16   5  12   16.21   12.82
  11 -16  12   20.24   14.35
 -16   5   9   16.33   12.34
  11 -16   9   -1.93    9.72
  16  -5  -6    3.88    7.21
  11 -16   6   -1.41    6.22
 -16   5   6   15.76    9.53
  16  -5  -3   72.92    8.75
  11 -16   3   71.36    8.29
  11 -16   3   89.73    8.77
  11 -16   3   96.46   15.21
  16  -5   0   70.70    7.01
  16  -5   0   98.77    7.44
   5  11   0   64.91    7.20
  11 -16   0   79.85    8.47
 -11  16   0  107.00   12.76
  16  -5   3   14.05    5.93
  -5 -11   3   16.68    5.93
   5  11  -3    9.56    4.03
 -11  16   3   17.17    9.20
  -5 -11   6   10.33    9.31
  16  -5   6    0.24    8.84
 -11  16   6   12.33   11.38
  -5 -11   9   14.31   12.62
  16  -5   9   15.73   11.79
  16  -5  12    6.63   12.70
 -11  16  12   21.90   14.54
  -5 -11  12   -6.69   14.83
  12 -16  13    6.62   14.28
  12 -16  10    4.87   11.73
 -16   4  10   24.96   13.26
  12 -16   7   15.11    8.05
 -16   4   7   18.34   10.49
  16  -4  -4   -0.82    5.80
  12 -16   4   -4.22    9.95
  12 -16   4   -3.71    4.89
  12 -16   1   84.93    8.20
   4  12   1   57.00    7.07
  16  -4  -1   79.98    7.71
 -12  16  -1   65.49    9.66
  12 -16   1   66.17   17.06
  -4 -12   2    1.72    5.38
  16  -4   2    4.38    3.13
 -12  16   2    1.77    9.04
  -4 -12   5   34.30    9.02
  16  -4   5   20.47    7.63
 -12  16   5   16.50    9.65
  -4 -12   8   -5.88   11.41
  16  -4   8    7.26    9.24
  -4 -12  11   -1.67   14.64
  16  -4  11   11.48   11.32
 -12  16  11    9.84   13.03
  13 -16  11   18.69   12.97
 -16   3   8    9.44   10.27
  13 -16   8  -10.19    9.24
  16  -3  -5   38.88    8.00
  13 -16   5   61.32    8.04
  13 -16   2  141.51   12.23
  13 -16   2  128.58   12.41
  16  -3  -2  147.52   12.21
   3  13   2   95.13   11.89
  -3 -13   1   -2.16    5.13
  13 -16  -1    2.49    4.07
 -13  16   1    1.31    9.18
  16  -3   4    0.63    4.25
  -3 -13   4  -11.70    6.80
 -13  16   4   11.90    9.44
  16  -3   7   13.22    8.05
  -3 -13   7   11.44   11.08
  -3 -13  10   19.25   14.70
  16  -3  10    6.72    9.66
 -13  16  10   35.90   13.48
  -3 -13  13   13.66   18.41
  14 -16  12  -13.44   14.22
 -16   2   9   14.35    9.93
  14 -16   9    0.41   10.54
  14 -16   6   18.65    7.33
   2  14   3   61.67    8.01
  16  -2  -3   67.89    6.45
  14 -16   3   86.31    8.24
  14 -16   0    1.93    4.59
 -14  16   0   -8.21    7.29
  -2 -14   3    3.96    6.24
 -14  16   3   18.19   10.39
  -2 -14   6    4.72    9.43
  16  -2   6   -3.53    5.25
 -14  16   6    5.95    9.35
  16  -2   9   11.23    8.22
  -2 -14   9   25.21   13.45
 -14  16   9    9.87   10.96
  -2 -14  12   -8.14   17.75
 -14  16  12    2.20   12.46
  15 -16  10   18.16   12.40
  15 -16   7    3.51    8.72
  15 -16   4   61.93    7.96
  16  -1  -1   17.58    4.14
   1  15   1   11.52    4.13
  15 -16   1   16.78    4.96
  -1 -15   2    0.19    5.97
  15 -16  -2    0.43    5.29
 -15  16   2  -16.51   10.11
   1  15  -2   -4.36   10.86
  -1 -15   5    7.24    8.47
 -15  16   5   -2.63   10.45
  16  -1   8    6.11    6.48
 -15  16   8   -0.57   10.85
  -1 -15  11   20.61   17.17
 -15  16  11   -5.84   11.66
  16 -16  11    0.55   14.36
  16 -16   8   14.98   10.09
  16 -16   5   10.28    6.46
  16 -16   2    4.87    4.72
   0  16   2    4.74    4.46
  16   0  -2    2.30    3.92
  16 -16   2    0.27    4.33
 -16  16   1   16.09    8.89
   0 -16   1    4.47    5.34
 -16  16   4   71.65   12.34
   0 -16   4   54.64    9.50
   0 -16   7    9.95   10.76
   0 -16  10  -10.56   15.88
 -16  16  10   -4.41   11.50
   1 -17  12   36.19   20.88
   1 -17   9   23.94   15.29
 -17  16   9   24.86   12.49
   1 -17   6    5.15    9.27
 -17  16   3  137.48   16.64
   1 -17   3  116.41   13.59
 -17  16   0  -11.06   10.17
  17 -16   3  120.84   12.40
  17 -16   6   29.76    8.35
  17 -16   9    4.54   11.74
  17 -16  12   11.24   15.94
   2 -17  10   30.40   16.04
 -17  15  10   20.30   12.29
   2 -17   7   22.45   11.54
 -17  15   7   26.09   11.32
   2 -17   4    0.98    6.77
   2 -17   4   -0.49    3.88
   2 -17   1   21.18    6.05
 -17  15   1   17.08    9.19
  -2  17  -1   13.35   12.00
  17 -15   2  389.07   34.54
  17 -15   5  475.31   42.85
  17 -15   8   21.66   11.95
  17 -15  11   -0.57   14.84
   3 -17  11   -9.05   16.02
 -17  14  11    4.56   11.49
 -17  14   8    2.46   11.41
   3 -17   8   -5.36   11.72
   3 -17   5   33.05    6.01
   3 -17   5   48.26    9.06
   3 -17   2  187.83   18.53
  17 -14  -2  218.65   18.85
 -17  14   2  215.68   20.71
  -3  17  -2  175.01   18.73
  17 -14   1  276.11   20.91
  14   3  -1  206.78   20.28
  17 -14   4    0.79    5.98
  14   3  -4    6.19    8.91
  17 -14   7    1.77    9.84
  17 -14  10   21.76   14.60
  17 -14  13   23.39   19.77
   4 -17  12  -10.25   17.50
 -17  13  12    3.30   11.11
 -17  13   9  -12.95   12.39
   4 -17   9   21.83   11.85
   4 -17   6   54.86   10.36
 -17  13   6   77.78   12.46
   4 -17   3  134.93   15.71
   4 -17   3  179.71   16.74
  17 -13   0  123.94   12.31
  -4  17   0  108.45   17.45
  17 -13   3  162.93   14.47
  13   4  -3  116.32   15.65
  17 -13   6   -4.25    9.01
  17 -13   9    6.96   13.72
  17 -13  12   -0.68   18.22
 -17  12  13   13.11   12.19
   5 -17  10    5.87   12.85
 -17  12  10   -8.07   12.39
   5 -17   7  105.59   14.35
 -17  12   7  120.27   16.83
   5 -17   4   12.76    4.60
   5 -17   4   12.08    6.43
 -17  12   4   29.69   10.51
  17 -12  -1   41.46    6.44
  -5  17  -1   31.84   10.13
  17 -12   2   27.83    5.30
  12   5  -2   25.68    7.52
  -5  17   2   21.62   13.21
  17 -12   5   -5.01    8.15
  12   5  -5   19.89   11.94
  17 -12   8   67.01   15.23
  17 -12  11   24.98   17.46
   6 -17  11   -9.16   13.37
 -17  11  11  -20.83   13.46
   6 -17   8    4.67    9.51
 -17  11   8    3.65   12.17
 -17  11   5   33.65   11.50
   6 -17   5   18.80    7.11
   6 -17   2   79.27    9.38
   6 -17   2   61.81    8.84
  17 -11  -2   87.54    8.93
  -6  17  -2   99.98   10.50
 -11  -6   1  181.20   18.61
  11   6  -1  186.06   20.08
  -6  17   1  200.12   22.99
  17 -11   1  252.90   18.84
 -11  -6   4   63.48    9.79
  17 -11   4   75.15    9.38
  11   6  -4   48.26    9.88
  17 -11   7    5.69   11.31
  17 -11  10    9.37   15.38
  17 -11  13  -11.77   19.43
   7 -17  12    4.72   14.46
 -17  10  12   -7.81   13.02
 -17  10   9   22.40   12.32
   7 -17   9   22.81   10.59
   7 -17   6   18.30    7.31
 -17  10   6   18.38   10.89
  17 -10  -3  237.46   18.54
   7 -17   3  154.89   18.05
  17 -10  -3  233.83   18.65
 -17  10   3  180.68   19.77
   7 -17   3  183.07   18.30
  17 -10   0   14.28    4.13
  -7  17   0   19.43   10.07
 -10  -7   0   13.84    3.12
  17 -10   0   13.11    3.19
 -10  -7   3   86.53   10.64
  10   7  -3   75.39   11.10
  -7  17   3   83.47   15.63
 -10  -7   6   63.05   11.95
  10   7  -6   83.97    8.44
  17 -10   6   85.56   13.66
  17 -10   9    2.94   14.22
 -10  -7   9   11.53   10.25
  17 -10  12   32.16   18.17
 -17   9  13  -11.33   13.03
   8 -17  10   20.79   12.03
 -17   9  10    2.76   12.68
   8 -17   7   16.10    8.25
 -17   9   7   32.77   12.19
   8 -17   4   29.56    5.40
  17  -9  -4   39.60    6.80
   8 -17   4   33.76    6.52
 -17   9   4   49.91    9.39
  17  -9  -1   -2.72    4.01
   8 -17   1    3.18    4.02
  -8  17  -1   -4.34    8.40
  -9  -8   2   24.98    5.26
  17  -9   2   33.18    4.70
   9   8  -2   16.60    4.81
  -8  17   2    9.07   10.64
  -9  -8   5   52.76   10.05
  17  -9   5   74.01   11.97
   9   8  -5   83.32   17.61
  -8  17   5   58.84   15.04
  -9  -8   8   25.31   10.55
  17  -9   8   33.17   14.28
  -9  -8  11   36.70   12.09
  17  -9  11   20.95   17.11
  17  -9  14  -16.88   19.29
 -17   8  11    3.46   12.11
   9 -17   8   16.94    9.65
 -17   8   8   39.36   13.58
 -17   8   5   10.28    9.60
  17  -8  -5   10.33    6.14
   9 -17   5   -7.06    5.84
  17  -8  -2   58.00    6.78
   9 -17   2   57.88    7.01
  17  -8  -2   54.97    6.72
   9 -17   2   51.01    7.18
  -9  17  -2   45.12    8.14
  -8  -9   1   10.57    4.11
  17  -8   1   17.25    4.09
  -9  17   1   16.75    9.88
  17  -8   4   40.06    8.89
  -8  -9   4   24.01    7.39
   8   9  -4   18.48    7.40
  -9  17   4   26.95   11.06
  17  -8   7    5.87   12.33
  -8  -9   7   21.81    9.74
  -9  17   7    2.14   14.25
  17  -8  10   35.57   15.29
  -8  -9  10    1.99   11.43
  17  -8  13   19.62   18.44
 -17   7  12   16.46   13.16
 -17   7   9   22.00   13.28
 -17   7   6    1.09   11.10
  17  -7  -6   -0.59    6.69
  -7 -10  -3   81.45   10.78
  17  -7  -3   89.51    9.73
  10 -17   3   84.16    9.82
  17  -7  -3  116.83   10.62
  10 -17   3  101.04   21.06
  17  -7   0    0.28    3.06
  -7 -10   0    1.48    4.26
  17  -7   0   -8.34    3.52
   7  10   0    1.30    1.98
  10 -17   0   -1.26    4.36
  -7 -10   3   -1.05    5.39
  17  -7   3   -8.67    5.90
   7  10  -3   -9.01    5.07
 -10  17   3    7.82    9.51
  17  -7   6  -11.79   10.83
  -7 -10   6    3.68    8.73
 -10  17   6   10.19   12.10
  -7 -10   9   23.66   11.91
  17  -7   9   14.19   13.63
 -10  17   9   11.10   15.87
  17  -7  12   -2.20   15.43
  -7 -10  12   14.62   12.98
 -10  17  12    3.75   16.38
 -17   6  10   -2.74   12.47
  11 -17  10    9.90   11.39
  11 -17   7   13.13    7.72
 -17   6   7   22.66   12.06
  17  -6  -4   96.31   10.81
  -6 -11  -4   81.13   12.38
 -17   6   4  118.97   14.74
  17  -6  -1   30.42    5.12
  11 -17   1   21.50    5.52
   6  11   1   20.77    3.93
  17  -6  -1   26.90    3.91
 -11  17  -1   16.89    8.23
  17  -6  -1   33.71    3.51
  17  -6   2    1.82    5.09
 -11  17   2    5.59    9.99
  -6 -11   2   -2.16    4.82
  -6 -11   5   19.36    8.48
 -11  17   5    8.97   11.04
  17  -6   5   20.75    9.54
  -6 -11   8   24.08   11.71
  17  -6   8   31.98   11.80
 -11  17   8   13.52   13.37
  -6 -11  11  -11.05   14.15
  17  -6  11    4.66   13.98
  -6 -11  14   19.14   15.52
  12 -17  11    2.86   11.99
 -17   5  11    6.20   12.61
 -17   5   8    5.44   12.18
  12 -17   8   -4.44    9.16
  17  -5  -5   46.51    8.72
 -17   5   5   55.61   11.93
  12 -17   5   54.19    8.06
  12 -17   2   10.70    4.85
  17  -5  -2   12.84    4.29
  12 -17   2   17.10    5.05
  17  -5  -2    7.27    4.48
  12 -17   2   11.49   15.03
  -5 -12   1   11.88    5.14
  12 -17  -1    5.54    5.01
 -12  17   1    0.84    8.98
  17  -5   1   -1.04    3.16
  -5 -12   4    3.78    6.88
 -12  17   4    4.68    9.79
  17  -5   4    9.76    7.03
  -5 -12   7   23.73   11.40
  17  -5   7   28.25   10.72
 -12  17   7   40.39   13.01
  -5 -12  10   -7.49   13.56
  17  -5  10    5.66   11.70
  -5 -12  13  -11.99   16.26
  13 -17  12   24.33   14.28
 -17   4   9   21.38   12.16
  13 -17   9   15.31   10.72
  13 -17   6   51.68    8.80
 -17   4   6   76.25   13.77
  17  -4  -3   77.90    8.20
  13 -17   3   58.99    8.07
  13 -17   3   77.47    8.62
  13 -17   0    2.06    4.57
 -13  17   0   -1.30    9.26
  17  -4   3   -5.28    3.80
   4  13  -3   -1.95    2.89
 -13  17   3   10.72   10.38
  -4 -13   3    1.32    6.42
  17  -4   6    1.71    7.50
 -13  17   6   17.73   10.20
  -4 -13   6    9.64    9.81
  -4 -13   9    2.04   14.00
  17  -4   9    9.20   10.27
  -4 -13  12  -17.07   18.09
 -13  17  12  -18.65   14.20
 -17   3  10    1.74   11.73
  14 -17  10   -0.91   11.49
  14 -17   7   82.13   11.73
 -17   3   7   89.17   14.96
  14 -17   4   58.80    7.87
   3  14   1   26.16    4.68
  17  -3  -1   33.10    5.34
  14 -17   1   37.48    6.17
 -14  17  -1   56.81   10.74
  -3 -14   2    3.44    6.22
 -14  17   2  -15.60   10.39
  -3 -14   5   33.79    9.28
  17  -3   5   13.58    5.43
 -14  17   5   42.76   10.72
  17  -3   8   20.25    8.49
  -3 -14   8   24.00   13.29
  -3 -14  11   -8.75   16.51
 -14  17  11   -4.40   12.85
  15 -17  11   -6.61   13.01
 -17   2   8   51.99   13.14
  15 -17   8   48.05   10.86
  15 -17   5  123.13   13.25
  15 -17   2    7.50    4.80
   2  15   2    1.88    4.14
  17  -2  -2   -0.38    4.05
  15 -17   2   13.69    4.44
  15 -17  -1    7.50    4.75
  -2 -15   1    7.44    5.96
 -15  17   1    8.35    9.84
  -2 -15   4   14.89    8.03
 -15  17   4   31.51   10.97
  -2 -15   7    1.30   11.65
  -2 -15  10    1.28   16.43
 -15  17  10    7.55   11.40
  -2 -15  13  -12.51   21.80
  16 -17  12   11.85   14.66
  16 -17   9   18.43   11.39
  16 -17   6   11.27    7.53
  16 -17   3  111.96   12.28
  16 -17   3  135.25   12.70
  16 -17   0    4.87    5.30
 -16  17   0  -13.71    9.86
  -1 -16   3   -1.74    7.08
 -16  17   3   -1.03   10.33
  -1 -16   6   -2.35   10.31
 -16  17   6    7.94   10.90
  -1 -16   9    1.78   15.45
 -16  17   9   12.09   10.69
  -1 -16  12   -3.87   19.03
  17 -17  10    6.81   12.53
  17 -17   7   -3.76    9.10
  17 -17   4   -7.75    5.92
  17 -17   1    0.21    5.06
  17   0  -1   -1.40    4.27
  17 -17   1    0.14    4.40
   0 -17   2    8.16    6.61
 -17  17   2   23.91   10.62
   0  17  -2   14.13    7.73
   0 -17   5   41.95   10.05
 -17  17   5   37.98   11.23
 -17  17   8   20.99   11.77
   0 -17   8    3.19   13.21
   0 -17  11   35.15   20.11
 -17  17  11    5.30   12.08
   1 -18  10    7.61   17.04
 -18  17  10   14.75   12.10
   1 -18   7   13.25   12.65
   1 -18   4   10.71    7.73
 -18  17   4   10.37   10.96
   1 -18   1  102.11   12.36
 -18  17   1  141.28   15.73
  -1  18  -1  106.99   18.26
  18 -17   2    3.73    5.03
  18 -17   2    5.80    5.11
  18 -17   5   22.64    7.11
  18 -17   8   -6.52   10.92
  18 -17  11  -28.70   16.23
   2 -18  11    5.86   17.86
 -18  16  11   -0.71   12.59
 -18  16   8   11.22   11.64
   2 -18   8    4.56   12.70
   2 -18   5   40.79    9.91
  18 -16  -2   54.53    8.32
 -18  16   2   56.77   10.72
  -2  18  -2   59.21    8.42
  18 -16   1  338.37   25.47
  16   2  -1  248.05   24.88
  18 -16   4   14.15    6.60
  18 -16   7    2.86    9.65
  18 -16  10    2.70   14.25
   3 -18  12  -34.54   20.13
 -18  15   9    9.16   11.39
   3 -18   6    5.88    8.97
 -18  15   6   15.19   10.34
   3 -18   3   28.14    6.19
   3 -18   3   25.96    7.44
  18 -15   0   13.36    5.70
  -3  18   0   -5.29   12.73
  18 -15   3   24.22    6.04
  18 -15   6  -15.00    9.46
  18 -15   9  -11.56   13.40
  18 -15  12   27.80   17.55
   4 -18  10   -0.59   14.44
 -18  14  10   26.64   12.41
   4 -18   7   11.24    9.76
 -18  14   7    2.79   10.69
 -18  14   4  431.12   31.70
   4 -18   4  366.24   28.68
  18 -14  -1 1224.58  111.80
  -4  18  -1 1177.34  112.72
  18 -14   2 1099.22   95.46
  18 -14   5  108.55   13.44
  18 -14   8   -1.77   12.37
  18 -14  11    7.50   16.96
   5 -18  11    0.59   13.91
 -18  13  11   -3.52   11.72
   5 -18   8    3.87   10.86
 -18  13   8   27.83   11.88
   5 -18   5  154.10   17.05
   5 -18   5  197.92   18.66
   5 -18   2   34.32    6.53
  18 -13  -2   41.21    6.43
   5 -18   2   28.60    6.38
  -5  18  -2   31.78    7.58
  18 -13   1   48.24    7.32
  -5  18   1   38.08   13.46
  18 -13   1   60.47    6.69
  18 -13   4  141.86   13.55
  13   5  -4   89.93   14.34
  18 -13   7   -5.24   11.45
  18 -13  10   43.00   17.02
  18 -13  13   11.42   20.16
   6 -18  12   15.49   16.05
 -18  12  12    1.43   13.09
 -18  12   9   10.41   12.06
   6 -18   9   -9.19   10.72
   6 -18   6  109.54   13.95
 -18  12   6  138.99   17.47
   6 -18   3  457.32   48.26
 -18  12   3  527.01   49.48
   6 -18   3  552.34   48.57
  18 -12   0   55.41    7.40
  18 -12   0   53.52    6.17
  -6  18   0   50.42   12.14
  18 -12   3   22.13    6.04
  12   6  -3   11.89    6.82
  -6  18   3   18.45   14.23
  18 -12   6    5.22   10.42
  18 -12   9    8.91   15.40
  18 -12  12   24.35   20.51
 -18  11  13   -5.71   12.81
   7 -18  10  -21.23   12.50
   7 -18   7    1.63    8.33
 -18  11   7   24.48   11.97
  18 -11  -4   68.48    8.61
   7 -18   4   40.86    7.02
   7 -18   4   42.96    7.79
 -18  11   4   66.92   11.12
  18 -11  -1    3.12    4.53
   7 -18   1    0.57    5.06
  -7  18  -1    9.79    8.72
  11   7  -2   -0.25    6.20
  18 -11   2   -4.27    4.43
  -7  18   2   -6.35   11.83
  18 -11   5   18.47    9.72
  18 -11   8   57.77   16.17
  18 -11  11    4.68   19.24
   8 -18  11  -14.66   12.51
 -18  10  11   -3.51   12.27
   8 -18   8   27.48   10.15
 -18  10   8   29.95   13.22
  18 -10  -5   15.76    7.21
 -18  10   5   24.88   10.98
   8 -18   5   17.64    6.56
   8 -18   2   21.15    5.04
  18 -10  -2   14.74    4.60
  -8  18  -2   11.22    4.71
   8 -18   2   10.56    5.31
  18 -10   1   24.29    4.34
 -10  -8   1   22.79    4.39
  -8  18   1    1.74   10.17
  18 -10   4   95.26   11.25
 -10  -8   4   65.26    9.84
  10   8  -4   60.51   10.24
  -8  18   4   61.93   14.44
  18 -10   7   -2.49   13.18
  18 -10  10  -22.62   18.54
  18 -10  13  -12.79   21.11
   9 -18  12   -6.25   14.26
 -18   9  12    2.10   12.30
 -18   9   9    4.80   12.22
   9 -18   9    9.00    9.84
   9 -18   6   26.25    7.61
 -18   9   6   64.83   13.24
   9 -18   3   -6.62    4.90
  18  -9  -3   -3.74    4.91
   9 -18   3   -8.47    5.16
  18  -9  -3    0.21    5.24
 -18   9   3  -10.94    9.91
  18  -9   0   13.85    4.29
   9   9   0    3.86    1.83
   9 -18   0   12.84    5.52
  -9  -9   0    8.16    3.94
  -9  18   0   12.08    9.76
  18  -9   0   15.69    3.53
   9   9  -3   -3.04    6.00
  -9  -9   3    1.13    5.59
  -9  18   3   -1.53   10.83
  18  -9   3   -3.72    6.43
  -9  -9   6   -6.43    8.44
  18  -9   6   15.17   12.34
  -9  18   6  -12.13   14.03
  -9  -9   9   -2.11   10.51
  18  -9   9    6.84   16.08
  -9  18   9  -11.90   17.49
  18  -9  12   -9.46   19.76
 -18   8  13    5.90   12.03
 -18   8  10   37.81   14.15
 -18   8   7   51.52   14.12
  18  -8  -4  122.10   12.81
  10 -18   4  107.49   12.23
  18  -8  -1   62.52    6.14
  18  -8  -1   60.80    7.55
 -10  18  -1   69.41   11.37
  10 -18   1   46.68    7.39
  -8 -10   2    2.41    4.73
   8  10  -2  -11.65    6.16
 -10  18   2    4.08   10.32
  18  -8   2    5.63    5.33
  18  -8   5   50.81   12.10
  -8 -10   5   53.12    9.62
 -10  18   5   48.56   13.76
  -8 -10   8   15.22   10.55
  18  -8   8   30.02   14.75
 -10  18   8    4.59   14.12
  18  -8  11  -20.61   17.25
 -10  18  11  -51.89   19.87
 -18   7  11  -18.87   14.41
 -18   7   8   11.59   12.70
 -18   7   5   19.22   10.97
  11 -18   2   12.45    5.29
  18  -7  -2    3.03    4.51
  18  -7  -2   10.17    4.30
 -11  18  -2   12.61    7.99
  -7 -11   1   -1.60    4.84
 -11  18   1    2.81    9.82
  18  -7   1    6.00    4.61
  18  -7   4    9.16    8.36
 -11  18   4    6.81   10.05
  -7 -11   4    2.71    6.85
  -7 -11   7   10.42   10.02
  18  -7   7    3.09   11.71
 -11  18   7   10.37   12.03
  -7 -11  10   20.93   13.68
  18  -7  10   37.51   15.56
 -11  18  10    5.72   15.72
  12 -18  12  -14.65   14.08
 -18   6   9   -8.01   12.54
  12 -18   9   19.28   10.14
  12 -18   6   -8.98    6.88
 -18   6   6    6.74    9.53
  18  -6  -3  205.55   18.88
  12 -18   3  186.83   18.87
  12 -18   3  210.82   18.89
  18  -6   0    9.82    4.04
  18  -6   0    4.06    2.32
  12 -18   0    7.70    4.59
 -12  18   0    8.73    9.70
  18  -6   0   13.35    3.73
  -6 -12   0   20.88    5.56
  18  -6   3    7.21    6.58
  -6 -12   3    6.03    6.14
   6  12  -3    9.98    4.78
 -12  18   3    0.47    9.90
  -6 -12   6   17.47    9.83
  18  -6   6   34.41   10.43
 -12  18   6   29.36   12.15
  -6 -12   9  -16.67   12.69
  18  -6   9   -4.01   12.87
 -12  18   9   -3.41   13.12
 -12  18  12   -5.76   14.29
  -6 -12  12   -7.82   15.09
 -18   5  10    4.87   12.75
  13 -18  10   24.47   11.95
  13 -18   7   -8.91    7.58
 -18   5   7    9.97    9.92
  13 -18   4   34.19    6.51
  18  -5  -1   35.42    5.72
   5  13   1   24.78    4.45
  13 -18   1   34.23    6.25
 -13  18  -1   38.77    8.14
  -5 -13   2    9.75    5.91
  18  -5   2    2.65    2.85
 -13  18   2    8.19   10.16
  -5 -13   5   12.37    8.90
  18  -5   5   18.45    7.88
 -13  18   5    6.66   10.51
  -5 -13   8   -7.98   12.25
  18  -5   8    2.09   10.11
 -13  18   8  -14.52   13.05
  -5 -13  11   -5.13   15.42
  14 -18  11   13.48   12.41
 -18   4   8   24.53   10.44
  14 -18   8    3.52    9.17
  14 -18   5   22.48    6.87
  14 -18   2  101.59   10.39
  14 -18   2  123.61   11.07
   4  14   2   78.61    9.77
  18  -4  -2  120.62   10.51
  14 -18  -1   -0.22    5.26
  -4 -14   1    3.85    5.66
 -14  18   1  -11.58   10.25
  18  -4   4   11.15    4.24
  -4 -14   4   -5.38    7.68
 -14  18   4   -1.58   11.04
  -4 -14   7    2.99   11.55
 -14  18   7   -7.84   10.45
  -4 -14  10    0.57   14.68
  -4 -14  13   17.60   19.01
  15 -18  12    4.43   14.20
 -18   3   9   28.64   11.68
  15 -18   9   21.20   10.83
  15 -18   6   25.29    7.49
  15 -18   3   62.85    7.97
   3  15   3   48.28    7.17
  15 -18   3   84.18    8.32
  18  -3   0    4.12    3.89
  15 -18   0   -0.20    4.98
 -15  18   0    3.89    6.11
  -3 -15   3   53.58    8.88
 -15  18   3   43.53   10.90
  -3 -15   6   -1.98   10.79
 -15  18   6    8.56   10.79
  -3 -15   9  -10.07   15.21
  -3 -15  12    2.91   18.68
  16 -18  10   -7.12   12.16
  16 -18   7   -0.97    7.78
  16 -18   4    4.45    5.16
  16 -18   1  -10.31    4.90
   2  16   1   -0.93    3.28
  18  -2  -1    3.54    4.83
  16 -18   1   -5.42    5.41
  16 -18  -2   59.77    9.10
 -16  18   2   85.22   13.13
  -2 -16   2   55.37    9.72
  -2 -16   5   27.59   10.05
 -16  18   5   38.85   12.00
  -2 -16   8   12.99   14.48
  -2 -16  11    5.84   18.74
 -16  18  11  -11.02   12.30
  17 -18  11    4.32   13.80
  17 -18   8   15.53   10.26
  17 -18   5    3.15    6.39
  17 -18   2   18.20    5.79
  18  -1  -2   15.96    5.11
  17 -18   2   29.15    5.46
  -1 -17   1   85.63   10.09
  17 -18  -1   68.70    8.98
 -17  18   1   84.26   11.23
 -17  18   4    6.68   11.30
  -1 -17   4    1.31    8.71
  -1 -17   7   96.70   16.77
  -1 -17  10   18.14   17.67
 -17  18  10   -7.88   12.10
  18 -18   9   11.60   12.09
  18 -18   6   11.19    7.56
  18 -18   3    9.17    5.08
  18 -18   3   11.12    5.73
  18   0   0    7.47    4.33
  18 -18   0    5.76    5.79
 -18  18   0   11.60   10.49
 -18  18   3  281.91   25.00
   0 -18   3  197.73   21.98
   0 -18   6   23.35   11.68
 -18  18   6   34.64   11.42
   0 -18   9   42.40   17.69
 -18  18   9    0.68   12.54
   1 -19  11   23.48   22.03
 -19  18   8   26.62   12.98
   1 -19   8   38.26   15.51
   1 -19   5    6.04    9.62
 -19  18   5  -14.06   11.84
   1 -19   2   70.27    9.96
 -19  18   2   57.44    9.92
  19 -18   1   16.76    5.40
  19 -18   4   10.30    6.48
  19 -18   7    3.74    9.69
  19 -18  10   13.16   14.13
 -19  17   9   45.53   13.65
   2 -19   9   68.75   17.36
   2 -19   6   37.70   11.47
 -19  17   3  258.98   24.87
   2 -19   3  203.55   22.11
  17   2   0   20.50    4.49
  -2  19   0   29.91   15.71
  19 -17   3    0.38    5.33
  19 -17   6    6.79    8.53
  19 -17   9  -19.42   13.80
  19 -17  12  -13.89   17.36
   3 -19  10   26.27   16.84
 -19  16  10   13.77   12.16
   3 -19   7  -13.34   11.55
 -19  16   7    5.59   10.79
   3 -19   4  261.69   25.16
  19 -16  -1  407.08   36.97
   3 -19   1  400.24   36.89
  -3  19  -1  371.62   38.70
  19 -16   2   10.70    5.46
  19 -16   5   27.91    8.35
  19 -16   8   -6.84   12.17
  19 -16  11   27.72   17.64
   4 -19  11   23.58   17.02
 -19  15  11   29.01   13.16
   4 -19   8   -2.43   11.36
 -19  15   8    4.79   11.06
 -19  15   5   21.60   11.62
   4 -19   5    0.32    8.36
  19 -15  -2   50.08    7.62
 -19  15   2   61.86   12.03
  -4  19  -2   52.08    8.17
   4 -19   2   32.29    7.37
  19 -15   1   28.65    6.59
  19 -15   1   37.24    5.72
  -4  19   1   24.54   14.77
  19 -15   4   33.65    7.71
  19 -15   7   -6.00   11.19
  19 -15  10   -3.64   15.95
 -19  14   9    0.64   11.39
   5 -19   9   27.60   12.29
   5 -19   6   63.42   11.06
 -19  14   6   73.09   14.26
   5 -19   3   81.73   10.11
  19 -14  -3  103.53   11.36
   5 -19   3   94.33   11.13
  19 -14   0   51.55    6.32
  19 -14   0   39.96    7.21
  -5  19   0   38.63   13.08
  19 -14   3  472.83   39.54
  -5  19   3  316.84   43.92
  19 -14   6  118.90   16.06
  19 -14   9   -3.96   15.44
  19 -14  12   10.60   22.41
 -19  13  10   10.97   12.40
   6 -19  10   -3.32   13.23
   6 -19   7   39.03   10.13
 -19  13   7   49.34   13.55
   6 -19   4   69.96    9.05
   6 -19   4   60.73    9.79
 -19  13   4   98.73   13.47
  19 -13  -1  115.76   12.17
  -6  19  -1  112.00   15.08
  19 -13   2   10.78    5.15
  13   6  -2   12.60    7.80
  -6  19   2    1.10   12.27
  19 -13   5   -9.61    9.23
  19 -13   8   10.66   14.41
  19 -13  11   -0.74   20.54
   7 -19  11  -10.87   13.89
 -19  12  11   -5.55   12.15
   7 -19   8   53.15   12.11
 -19  12   8   49.64   13.72
   7 -19   5  149.73   16.10
   7 -19   5  166.34   17.12
   7 -19   2   72.46    9.57
  19 -12  -2   94.23    9.27
   7 -19   2   74.67    9.46
  -7  19  -2   83.75   10.39
  19 -12   1    2.38    4.04
  12   7  -1    3.92    7.65
  19 -12   1    0.51    3.96
  -7  19   1    7.61   10.61
  19 -12   4   81.90   11.03
  -7  19   4   33.02   16.06
  19 -12   7   24.12   13.41
  19 -12  10    3.32   18.96
  19 -12  13   40.72   23.89
 -19  11  12    4.94   12.54
   8 -19   9   20.05   11.22
 -19  11   6   11.11   12.34
   8 -19   6   -0.28    7.13
  19 -11  -3   93.58    9.88
  19 -11  -3   94.32    9.39
   8 -19   3   55.78    8.91
 -19  11   3   91.30   13.99
   8 -19   3   61.31    9.03
  19 -11   0    3.71    4.48
  19 -11   0   -1.23    3.40
  -8  19   0    8.49   10.26
  19 -11   3    5.38    6.58
  11   8  -3    3.37    7.36
  -8  19   3    2.34   12.20
  19 -11   6   42.59   13.05
  -8  19   6    7.87   15.75
  19 -11   9   17.16   17.66
  19 -11  12   15.58   21.60
 -19  10  13    4.66   11.92
 -19  10  10   -4.36   12.83
   9 -19  10   -0.48   11.77
   9 -19   7    4.11    7.94
 -19  10   7    3.74   10.98
   9 -19   4   17.75    5.30
   9 -19   4    1.47    5.84
 -19  10   4   21.78   11.09
  19 -10  -1    6.76    4.87
   9 -19   1    5.38    5.48
  -9  19  -1   -1.50    9.07
  19 -10   2   -5.52    4.92
  10   9  -2    0.19    4.71
  -9  19   2   -7.29   11.01
  19 -10   5   17.16   10.96
  -9  19   5    6.72   12.59
  19 -10   8    6.23   16.00
  -9  19   8  -19.64   16.92
  19 -10  11  -37.14   20.80
  -9  19  11  -16.81   21.36
 -19   9  11  -15.69   13.50
  10 -19   8   12.69    9.30
 -19   9   8    3.95   12.24
  10 -19   5    4.62    4.54
 -19   9   5   -5.51    8.89
  10 -19   5   10.24    5.91
  19  -9  -2  166.05   14.65
  10 -19   2  153.97   15.02
  10 -19   2  113.49   14.96
  19  -9  -2  159.01   14.89
 -10  19  -2  199.52   17.63
  19  -9   1   -2.85    4.39
 -10  19   1  -14.29   10.89
  -9 -10   1    0.76    4.45
  19  -9   4   10.29    9.63
  -9 -10   4    2.28    7.14
 -10  19   4    3.38   11.26
  19  -9   7   18.08   14.70
 -10  19   7   12.91   14.20
  19  -9  10  -17.27   19.41
 -10  19  10  -13.52   18.17
 -19   8  12   -3.01   13.96
 -19   8   9   -6.87   12.50
 -19   8   6   11.76    7.94
  11 -19   3  142.64   16.55
  19  -8  -3  220.46   17.47
  -8 -11   0   26.18    5.47
  19  -8   0   25.61    5.41
  11 -19   0   25.99    6.10
 -11  19   0   33.60   11.31
  19  -8   0   30.16    4.85
  -8 -11   3    4.37    6.13
  19  -8   3   -3.27    7.13
 -11  19   3  -10.27   10.63
  19  -8   6   11.09   13.93
  -8 -11   6   15.42    9.45
 -11  19   6    4.57   13.54
  19  -8   9   10.75   15.97
 -11  19   9    8.64   14.50
 -19   7  10  -14.84   13.24
  12 -19  10    5.91   10.84
  12 -19   7    5.09    7.31
 -19   7   7   -5.87    7.39
  12 -19   4    2.66    4.94
  19  -7  -1   38.90    6.91
  12 -19   1   30.20    6.77
  19  -7  -1   54.33    5.38
  19  -7   2   52.24    8.11
 -12  19   2   58.58   12.49
  -7 -12   2   44.15    7.77
  -7 -12   5    4.16    8.18
 -12  19   5   -6.82   10.79
  19  -7   5   -2.45   10.70
  -7 -12   8    7.74   11.13
  19  -7   8  -20.61   13.92
 -12  19   8   16.21   13.57
  13 -19  11    3.46   12.58
 -19   6  11   13.83   13.80
  13 -19   8    7.27    9.52
 -19   6   8   12.16    7.90
  13 -19   5   12.31    6.05
  13 -19   2  582.83   57.79
  13 -19   2  572.38   58.17
  19  -6  -2  613.62   57.89
  19  -6  -2  720.50   57.14
  13 -19  -1    7.77    6.26
 -13  19   1   18.60   10.82
  -6 -13   1    7.92    6.21
  19  -6   1    4.30    3.28
  -6 -13   4   26.06    8.12
  19  -6   4   23.15    8.06
 -13  19   4    8.64   10.55
  -6 -13   7    8.39   11.11
 -13  19   7   34.30   12.58
  -6 -13  10   -1.00   13.69
 -13  19  10  -17.02   15.12
 -19   5   9   -0.45    8.71
  14 -19   9   -1.61    9.91
  14 -19   6   13.53    6.93
  14 -19   3    6.99    5.35
  14 -19   3   -2.69    5.14
  14 -19   0    6.30    4.85
 -14  19   0   13.52    9.67
  19  -5   0    8.29    4.69
  -5 -14   3    1.99    7.28
 -14  19   3    5.86   10.72
 -14  19   6   -2.79   11.02
  -5 -14   6    7.04   10.35
  -5 -14   9    0.52   14.08
 -14  19   9   -3.49   12.86
  -5 -14  12    6.33   18.76
  15 -19   7   20.41    8.78
  15 -19   4    8.44    5.49
  15 -19   4   -2.64    4.88
  19  -4  -1   28.91    5.95
  15 -19   1   27.24    6.25
 -15  19  -1   33.67   10.62
  15 -19   1   22.82    5.83
  -4 -15   2   95.92   12.40
 -15  19   2  129.90   16.23
  -4 -15   5   -6.60    9.57
 -15  19   5    7.42   10.78
  -4 -15   8  -15.54   13.63
 -15  19   8   14.14   11.44
  -4 -15  11   -8.49   16.96
  16 -19  11    3.50   12.06
  16 -19   8   -9.64    9.28
  16 -19   5    5.43    6.52
  16 -19   2   11.63    5.29
  19  -3  -2    5.95    5.01
  16 -19   2    1.71    4.60
  16 -19  -1   16.39    6.22
 -16  19   1   35.39   11.38
  -3 -16   1   16.85    6.89
  -3 -16   4    7.57    8.73
 -16  19   4    1.63   10.55
 -16  19   7    8.26   11.40
  -3 -16   7   13.95   12.74
  -3 -16  10   20.48   17.59
  17 -19   9    4.75   10.62
  17 -19   6   13.35    7.51
  17 -19   3   34.59    6.83
  17 -19   3   40.99    7.08
  19  -2   0   -3.59    4.40
  17 -19   0    3.53    5.05
 -17  19   0    8.61   11.66
  -2 -17   3   -8.68    7.84
 -17  19   3   12.63   10.44
  -2 -17   6   -6.78   11.61
 -17  19   6    7.09   11.37
  -2 -17   9   -0.64   16.79
  -2 -17  12    3.39   20.79
  18 -19  10  -26.67   13.72
  18 -19   7   24.64    9.80
  18 -19   4    3.26    5.72
  18 -19   4    0.88    5.03
  18 -19   1    0.75    5.96
  19  -1  -1    4.18    4.98
  18 -19   1   -6.44    5.76
  18 -19  -2   30.88    7.24
 -18  19   2   22.56   11.20
  -1 -18   2   22.33    8.39
  -1 -18   5  145.50   17.78
 -18  19   5  146.02   18.81
  -1 -18   8   18.64   15.88
  -1 -18  11   22.15   21.66
  19 -19  11   -1.76   15.28
  19 -19   8    4.58   10.69
  19 -19   5    6.66    7.07
  19 -19   2   42.91    6.90
  19 -19   2   24.97    6.60
   0 -19   1   24.91    7.46
 -19  19   1   25.43   11.70
 -19  19   4   56.35   14.12
   0 -19   4   85.96   12.54
   0 -19   7   -3.91   14.25
   0 -19  10   42.33   20.21
 -20  19   9    9.84   12.50
   1 -20   9    5.81   18.08
   1 -20   6   12.17   12.23
 -20  19   6    8.15   12.01
   1 -20   3   30.26    9.26
 -20  19   3   19.32   10.92
  20 -19   0   21.11    6.17
  20 -19   3   11.09    6.41
  20 -19   3    7.30    5.98
  20 -19   6  -10.37    8.76
  20 -19   9  -15.40   14.01
   2 -20  10   31.92   19.98
   2 -20   7   13.02   12.78
   2 -20   4    5.82    8.38
 -20  18   4   -1.82   11.90
  20 -18  -1    3.91    5.33
 -20  18   1    4.02   10.78
   2 -20   1   -3.21    7.28
  20 -18   2    2.83    5.59
  20 -18   5   26.68    8.25
  20 -18   8   -1.37   11.91
  20 -18  11   -1.30   17.00
 -20  17   8   -5.38   11.17
   3 -20   8    8.29   13.59
   3 -20   5    6.18    9.07
  20 -17  -2  131.59   15.04
 -20  17   2  187.53   19.57
   3 -20   2  146.19   15.42
  20 -17   1   60.99    8.78
  20 -17   1   75.54    8.26
  -3  20   1   47.03   18.17
  20 -17   4    6.57    7.02
  20 -17   7   -2.82   10.60
  20 -17  10   10.44   15.82
 -20  16   9   11.67   10.73
   4 -20   9   -2.33   14.17
   4 -20   6   11.16    9.19
 -20  16   6    4.85   10.86
   4 -20   3   24.10    7.70
  20 -16   0    3.38    4.57
  20 -16   0   -3.60    5.80
  -4  20   0    6.43   12.59
  20 -16   3  154.74   15.65
  20 -16   6   16.07   10.46
  20 -16   9   10.57   14.77
  20 -16  12   -6.84   19.77
 -20  15  10   -0.66   11.17
   5 -20  10   -7.46   14.69
   5 -20   7   -3.72    9.89
 -20  15   7  -10.16   11.53
 -20  15   4  174.21   18.51
   5 -20   4  129.71   15.31
   5 -20   1   11.88    5.60
  20 -15  -1    3.67    5.49
  -5  20  -1    2.60   10.07
  20 -15   2  110.97   13.08
  -5  20   2   95.62   19.80
  20 -15   5   28.43    9.99
  20 -15   8    2.48   13.71
  20 -15  11  -19.04   20.40
   6 -20  11   -8.38   16.21
 -20  14  11    5.45   12.17
   6 -20   8   -3.73   11.08
 -20  14   8   -7.35   11.98
   6 -20   5   18.15    6.42
 -20  14   5   35.83   12.14
   6 -20   5   40.54    8.31
   6 -20   2   -0.37    5.18
  20 -14  -2    0.43    5.34
  -6  20  -2    1.16    6.69
  20 -14   1  127.56   14.14
  20 -14   1  151.80   13.82
  -6  20   1  121.95   19.52
  20 -14   4  135.90   14.23
  -6  20   4   65.31   20.99
  20 -14   7    3.70   13.24
  20 -14  10   -2.74   19.43
 -20  13   9  -15.49   12.75
   7 -20   9    4.77   11.43
   7 -20   6   -9.18    5.57
   7 -20   6    6.91    7.77
 -20  13   6  -16.12   11.66
   7 -20   3   -0.21    5.97
   7 -20   3   -3.43    4.90
  20 -13  -3    9.78    6.37
 -20  13   3  -11.80   11.24
  20 -13   0  299.61   24.71
  20 -13   0  234.22   25.27
  -7  20   0  296.38   29.01
  20 -13   3   31.28    7.36
  -7  20   3   19.91   12.87
  20 -13   6   20.54   12.64
  20 -13   9    5.69   18.52
  20 -13  12   26.77   25.37
 -20  12  10   27.19   13.98
   8 -20  10   -8.30   12.59
   8 -20   7    5.69    8.52
 -20  12   7  -22.40   12.51
   8 -20   4   90.10   11.10
 -20  12   4  123.82   14.79
   8 -20   4   99.36   11.73
  20 -12  -1   26.87    5.78
  -8  20  -1   34.66   10.50
  20 -12   2    6.17    5.23
  -8  20   2   -2.66   11.78
  20 -12   5   18.95   11.65
  -8  20   5   -7.27   15.12
  20 -12   8  -25.47   18.34
  20 -12  11  -25.85   24.26
   9 -20  11    8.31   13.45
 -20  11  11    8.33   13.65
   9 -20   8  116.99   15.83
 -20  11   8  134.51   19.36
   9 -20   5   29.25    7.22
   9 -20   5   19.65    6.14
 -20  11   5   29.63    8.81
  20 -11  -2   53.20    6.29
   9 -20   2   34.75    6.25
   9 -20   2   32.60    6.58
  -9  20  -2   40.43    8.21
  20 -11   1   34.60    5.78
  11   9  -1   34.24    8.67
  -9  20   1   37.86   13.44
  20 -11   1   50.79    6.06
  20 -11   4   26.72   10.59
  -9  20   4   27.02   13.99
  20 -11   7    0.50   15.89
  -9  20   7    4.23   16.11
  20 -11  10   -6.13   22.77
  -9  20  10    4.49   20.58
 -20  10  12   16.08   13.92
 -20  10   9  -11.98   12.93
  10 -20   9  -19.11   11.01
 -20  10   6   41.31   10.20
  10 -20   6   27.34    8.09
  10 -20   3   77.30   10.62
  10 -20   3   84.79   10.46
  20 -10   0    7.89    5.03
  20 -10   0   -2.86    4.04
  20 -10   3    8.15    7.53
 -10  20   3   12.13   11.57
  20 -10   6   14.49   14.33
 -10  20   6    7.95   13.52
  20 -10   9   18.41   20.41
 -10  20   9   12.22   17.50
 -20   9  10   13.88   14.07
 -20   9   7    9.93    9.88
  11 -20   4   -4.32    5.80
  20  -9  -1    5.58    3.68
  20  -9  -1   -6.93    5.49
  11 -20   1    1.84    4.90
 -11  20  -1   -5.99    9.38
 -11  20   2   19.71   12.12
  20  -9   2   27.16    7.25
  20  -9   5   31.36   13.33
 -11  20   5   33.68   13.43
  20  -9   8   -2.17   17.41
 -11  20   8    5.28   14.12
 -11  20  11    6.87   17.76
 -20   8  11  -14.18   13.60
 -20   8   8  -12.00   10.43
  12 -20   5   -1.48    5.30
 -20   8   5   -4.19   11.40
  12 -20   2    2.28    5.37
  20  -8  -2   -0.92    4.80
 -12  20  -2   10.08    8.73
  20  -8   1  129.72   12.73
 -12  20   1  101.26   16.05
  20  -8   4   17.30   10.70
 -12  20   4   -4.32   11.33
 -12  20   7    0.70   13.47
 -12  20  10    9.87   15.25
 -20   7   9   10.14   10.09
  13 -20   9    9.28   10.12
 -20   7   6    4.26   11.26
  13 -20   6    8.11    7.03
  13 -20   3   37.56    6.60
  13 -20   3   25.69    6.27
  20  -7   0   -2.20    4.67
  13 -20   0    6.60    5.82
  -7 -13   0    4.61    5.45
 -13  20   0   15.30   10.85
  -7 -13   3   15.24    7.29
 -13  20   3   24.00   11.85
  -7 -13   6   -1.36   10.11
 -13  20   6    8.07   10.38
 -20   6  10    1.56    9.88
  14 -20  10  -12.41   11.83
  14 -20   7    2.16    7.85
 -20   6   7   26.37   12.05
  14 -20   4    6.54    5.39
  14 -20   4   10.76    6.02
  20  -6  -1  -13.76    5.84
  14 -20   1   -4.18    5.31
 -14  20  -1   -4.13   10.07
  -6 -14   2   19.24    6.76
 -14  20   2    9.80    9.91
 -14  20   5  -13.75   11.21
  -6 -14   5    8.35    9.11
  -6 -14   8   -1.36   12.97
 -14  20   8   -2.61   12.06
  15 -20  11   12.58   12.66
  15 -20   8   24.49    9.55
 -20   5   8    0.64   12.31
  15 -20   5   36.63    7.78
  15 -20   2    9.55    5.81
  20  -5  -2    6.79    5.18
  15 -20   2   16.04    5.09
  15 -20  -1   37.43    8.00
 -15  20   1   71.88   12.74
  -5 -15   1   59.00    8.86
  -5 -15   4    6.11    8.52
 -15  20   4   10.12   10.84
  -5 -15   7    9.51   12.51
 -15  20   7    1.79   11.55
  -5 -15  10   18.68   16.24
 -15  20  10   -8.64   13.72
 -20   4   9   -2.60   12.07
  16 -20   9    5.44   10.08
  16 -20   6   57.93    9.56
  16 -20   3   16.90    6.29
  16 -20   3   15.42    5.89
  -4 -16   0   17.26    7.15
  20  -4   0   11.51    5.19
  16 -20   0   12.15    5.04
 -16  20   0   13.34    8.38
 -16  20   3   -1.71   11.16
  -4 -16   3   10.89    8.35
 -16  20   6   -0.62   11.84
  -4 -16   6   -6.84   11.32
  -4 -16   9   20.40   16.54
 -16  20   9   15.47   13.04
  17 -20  10   16.64   12.52
  17 -20   7   46.60    9.95
  17 -20   4    7.13    5.81
  17 -20   4   -1.37    5.30
  20  -3  -1   12.40    5.78
  17 -20   1   18.65    6.31
  17 -20   1   16.90    5.43
  -3 -17   2   49.18    9.89
 -17  20   2   61.13   13.04
  -3 -17   5   28.05   11.37
 -17  20   5   27.40   11.83
  -3 -17   8   -5.93   15.52
 -17  20   8   -2.65   11.98
  -3 -17  11   25.31   20.36
  18 -20   8   -3.17    9.96
  18 -20   5    0.27    6.90
  18 -20   2   15.46    6.29
  18 -20   2   11.41    5.65
  20  -2  -2   19.28    5.87
  18 -20  -1   33.33    7.69
 -18  20   1   43.36    9.15
  -2 -18   1   58.84    8.72
 -18  20   4   11.78   11.55
  -2 -18   4   32.44   10.56
 -18  20   7   -0.64   11.41
  -2 -18   7   -4.92   14.11
  -2 -18  10   -3.09   20.09
  19 -20   9  -11.24   12.02
  19 -20   6   -0.96    7.91
  19 -20   3   -1.56    5.91
  19 -20   3   -3.03    5.94
  20  -1   0   17.14    5.80
  19 -20   0   14.80    6.12
  -1 -19   0   19.39    7.08
  -1 -19   3    2.56    8.51
 -19  20   3    6.53   11.75
  -1 -19   6   -6.52   12.71
 -19  20   6  -14.13   10.76
  -1 -19   9   -3.01   19.08
  20 -20  10   -2.18   13.91
  20 -20   7    6.73   10.08
  20 -20   4   -2.96    5.60
  20 -20   4   -2.77    6.98
  20 -20   1    3.84    5.18
  20 -20   1  -13.86    6.31
 -20  20   2    0.45    8.80
   0 -20   2    3.32    8.48
   0 -20   5   47.17   12.96
 -20  20   5   72.28   14.29
   0 -20   8  -37.07   17.93
   1 -21   7    7.47   15.17
 -21  20   4   40.03   12.73
   1 -21   4   39.01   11.24
 -21  20   1   39.41   12.29
   1 -21   1   21.90    7.64
  21 -20   2   16.64    6.43
  21 -20   2    6.89    6.43
  21 -20   5    6.85    7.75
  21 -20   8    0.93   11.80
 -21  19   8   -3.48   12.36
   2 -21   8  -15.36   16.34
 -21  19   5   12.27   11.61
   2 -21   5   -3.35   10.74
   2 -21   2   45.07    9.31
  21 -19  -2   48.73    8.65
 -21  19   2   64.91   14.64
  21 -19   1   13.66    5.56
  21 -19   4   -0.72    5.57
  21 -19   4    4.56    7.39
  21 -19   7   19.47   11.28
  21 -19  10   -3.61   15.71
 -21  18   9  -19.19   12.08
   3 -21   9   24.35   16.64
   3 -21   6   -7.46   10.86
   3 -21   3   -2.10    7.91
 -21  18   3   -9.81    8.78
  21 -18   0    6.44    5.20
  21 -18   0    5.09    6.13
  21 -18   3   -4.59    6.32
  21 -18   6   30.80   11.01
  21 -18   9   -3.88   14.37
   4 -21  10  -15.80   17.82
   4 -21   7   10.07   11.65
 -21  17   7   -6.47   11.76
   4 -21   4   30.72    8.79
   4 -21   1   -1.75    6.38
  21 -17  -1   -0.46    5.53
  21 -17   2   45.39    7.33
  21 -17   2   33.10    7.28
  -4  21   2   47.77   18.41
  21 -17   5    1.59    8.82
  21 -17   8  -12.11   14.40
  21 -17  11  -21.36   20.43
   5 -21   8   -4.22   12.46
 -21  16   8  -19.62   12.81
 -21  16   5    6.49   10.38
   5 -21   5   -8.47    8.40
  21 -16  -2   71.64    9.65
 -21  16   2   92.74   15.17
   5 -21   2   77.77    9.84
  21 -16   1   16.80    6.33
  -5  21   1   17.89   14.80
  21 -16   1   15.87    5.72
  21 -16   4   39.36    8.85
  21 -16   7   18.23   13.29
  21 -16  10   18.33   20.09
 -21  15   9   -4.25   12.12
   6 -21   9   19.85   13.13
   6 -21   6   12.04    8.69
 -21  15   6  -17.57   12.24
   6 -21   3   -3.73    5.98
   6 -21   3    1.47    6.87
  21 -15   0  168.25   14.96
  21 -15   0  138.01   15.81
  -6  21   0  159.04   20.33
  21 -15   3  107.86   11.83
  -6  21   3   52.87   17.77
  21 -15   6  -25.87   12.27
  21 -15   9    8.71   18.55
  21 -15  12  -28.27   28.47
 -21  14  10  -13.33   13.52
   7 -21  10   23.54   14.03
   7 -21   7   17.41    9.69
 -21  14   7    3.91   11.60
   7 -21   4    8.01    6.65
   7 -21   4   10.63    5.65
 -21  14   4   17.53    9.78
  21 -14  -1   33.96    6.61
  -7  21  -1   41.75   10.87
   7 -21   1   35.61    6.60
  21 -14   2    5.91    5.00
  -7  21   2   11.79   13.79
  21 -14   2   -4.35    6.03
  21 -14   5    3.18   10.28
  -7  21   5   34.03   17.55
  21 -14   8    7.46   18.08
  21 -14  11    0.97   28.03
 -21  13  11   -3.81   13.48
   8 -21   8   18.19   10.29
 -21  13   8    1.37   12.45
   8 -21   5   74.44    9.78
 -21  13   5   81.88   11.51
   8 -21   5   70.38   10.50
   8 -21   2   12.48    5.31
  21 -13  -2    0.86    4.54
   8 -21   2   -1.13    5.73
  -8  21  -2    1.06    5.61
  21 -13   1   39.04    7.24
  21 -13   1   69.32    7.19
  -8  21   1   46.62   13.40
  -8  21   4   -1.30   13.89
  21 -13   4   45.41   10.37
  21 -13   7   12.65   16.75
  -8  21   7    2.95   18.99
  21 -13  10    4.39   25.61
 -21  12   9   10.74   13.26
   9 -21   9   30.31   11.19
   9 -21   6   11.72    5.88
 -21  12   6   -6.18    9.49
   9 -21   6    8.30    7.69
   9 -21   3    3.18    5.63
   9 -21   3    0.84    5.26
  21 -12   0    1.88    4.42
  -9  21   0    0.92   10.57
  21 -12   0   -1.55    4.41
  21 -12   3   88.14   11.34
  -9  21   3   46.56   15.41
  21 -12   6  -10.01   15.25
  -9  21   6  -15.27   15.53
  21 -12   9  -25.77   23.74
  -9  21   9   -9.93   20.51
 -21  11  10   -2.98   12.96
  10 -21  10    0.99   11.80
  10 -21   7   -2.75    8.34
 -21  11   7    2.33   10.63
  10 -21   4  -12.88    6.10
  10 -21   4   -3.49    6.27
  21 -11  -1   15.08    5.23
  10 -21   1   -2.67    5.80
 -10  21  -1   12.81    9.94
  21 -11  -1    0.77    3.81
  21 -11   2   31.74    7.30
 -10  21   2   38.54   12.88
  21 -11   5   10.58   13.34
 -10  21   5   -0.70   14.50
 -10  21   8    4.42   16.28
 -21  10  11   25.95   14.47
  11 -21   8   22.33    9.92
 -21  10   8   19.89   12.48
  11 -21   5   12.77    6.73
  11 -21   5   18.34    6.17
 -21  10   5   20.70   11.67
  11 -21   2   12.10    5.19
  11 -21   2    4.96    5.46
  21 -10  -2    4.81    4.79
 -11  21  -2   17.54    8.92
  21 -10   1   12.98    6.08
  21 -10   1    4.13    4.54
 -11  21   1    9.09   12.25
  21 -10   4   25.11   12.23
 -11  21   4   -8.49   11.72
 -11  21   7  -15.30   14.17
 -11  21  10   18.04   17.55
 -21   9  12    6.93   14.71
 -21   9   9   -3.34   12.33
  12 -21   6   75.45   10.54
 -21   9   6  161.86   17.78
  12 -21   3    6.44    6.14
  21  -9  -3   15.34    6.73
  21  -9   0    3.40    5.29
  12 -21   0    7.02    6.85
 -12  21   0   -4.01   11.04
 -12  21   3  -16.69   12.36
 -12  21   6   -9.27   13.45
 -12  21   9   -5.99   15.71
 -21   8  10  -11.08   11.80
  13 -21  10   -2.33   11.76
  13 -21   7   -2.27    8.20
 -21   8   7  -24.79   13.82
  13 -21   4   -2.81    5.92
  13 -21   4    3.80    6.17
  21  -8  -1   34.83    6.73
  13 -21   1   20.64    6.01
 -13  21  -1   37.06    8.95
 -13  21   2   33.32   12.75
 -13  21   5    1.76   10.99
 -13  21   8    2.26   14.65
  14 -21   8   15.24    9.84
 -21   7   8   35.09   14.21
  14 -21   5   -3.02    5.58
  14 -21   5    1.98    6.61
  14 -21   2  161.80   15.97
  14 -21   2  173.54   16.72
  21  -7  -2  163.10   16.21
 -14  21   1  218.35   24.51
 -14  21   4   31.12   12.54
 -14  21   7   13.96   12.05
 -14  21  10   19.82   15.10
 -21   6   9   18.62   14.48
  15 -21   9   -6.21   10.38
  15 -21   6   24.59    7.80
  15 -21   3   30.86    6.87
  15 -21   3   34.41    7.07
  21  -6   0   60.56    8.90
  15 -21   0   58.79    8.97
 -15  21   0   73.81   12.07
  -6 -15   0   86.37    9.47
  -6 -15   3   55.88   10.19
 -15  21   3   87.12   13.93
 -15  21   6   11.97   11.66
 -15  21   9   13.94   12.99
  16 -21  10    5.70   11.97
  16 -21   7   14.11    8.64
  16 -21   4   70.99    8.84
  16 -21   4   53.20    8.80
  16 -21   1    0.69    5.04
  21  -5  -1    3.56    5.96
  16 -21   1    1.91    5.52
 -16  21  -1   17.55   10.60
  -5 -16   2   11.43    7.89
 -16  21   2   28.54   12.22
  -5 -16   5   -1.55   10.57
 -16  21   5   -1.22   11.30
 -16  21   8    1.30   11.76
  17 -21   8    1.98    9.70
  17 -21   5    5.22    5.69
  17 -21   5    2.46    7.00
  17 -21   2   -1.88    5.78
  21  -4  -2    2.85    5.76
  17 -21   2   -7.11    5.51
  -4 -17   1   29.94    8.28
  17 -21  -1   11.08    6.42
 -17  21   1   14.12   10.50
  -4 -17   4    9.72    9.44
 -17  21   4    9.19   10.80
 -17  21   7    0.67   12.20
  -4 -17   7   -7.76   13.57
  18 -21   9   -1.34   11.03
  18 -21   6    3.90    7.40
  18 -21   3    5.57    6.28
  18 -21   3    3.31    5.72
  21  -3   0   18.56    6.33
  18 -21   0   24.80    5.89
 -18  21   0   28.79   13.11
  -3 -18   0   31.29    8.36
 -18  21   3  -11.88   12.21
  -3 -18   3    4.66    9.11
  -3 -18   6   -7.15   12.98
 -18  21   6  -15.34   11.94
  -3 -18   9    8.16   17.47
 -18  21   9    6.64   13.22
  19 -21   7   -1.46    9.12
  19 -21   4   17.63    6.49
  19 -21   4    1.92    6.26
  19 -21   1   14.13    6.21
  19 -21   1    8.40    5.71
  -2 -19   2   10.46    8.90
 -19  21   2   -0.52    9.85
  -2 -19   5    1.38   11.89
 -19  21   5   -5.67   11.92
 -19  21   8    3.44   12.49
  -2 -19   8  -29.02   17.76
  20 -21   8   31.44   11.53
  20 -21   5    4.46    5.89
  20 -21   5    0.58    7.60
  20 -21   2   -1.07    5.97
  20 -21   2   -3.42    6.43
  20 -21  -1   12.09    6.38
  -1 -20   1   -3.80    7.77
 -20  21   1   13.66   12.42
 -20  21   4  104.41   17.21
  -1 -20   4  118.63   16.33
 -20  21   7   -4.83   11.13
  -1 -20   7   11.31   16.16
  -1 -20  10  -12.19   22.52
  21 -21   9   -5.72   13.34
  21 -21   6   10.49    9.15
  21 -21   3   11.51    6.67
  21 -21   3    0.30    6.90
  21 -21   0    0.19    5.74
   0 -21   0   16.15    7.57
  21 -21   0    3.96    5.65
   0 -21   3   42.80   10.84
 -21  21   3   32.24   10.61
   0 -21   6   27.46   14.47
 -21  21   6   10.40   12.07
   0 -21   9   71.29   23.51
   1 -22   8    5.23   18.49
   1 -22   5   16.09   12.40
 -22  21   5   13.43   12.57
 -22  21   2   10.53   12.08
   1 -22   2    4.03    9.28
  22 -21   1   19.11    6.26
  22 -21   4   -1.78    6.57
  22 -21   4   -5.33    7.84
  22 -21   7   22.82   11.54
   2 -22   9   -1.59   19.49
   2 -22   6    1.06   12.53
 -22  20   6   21.46   11.74
   2 -22   3   11.15    9.01
 -22  20   3   -9.69    9.91
   2 -22   0    5.92    6.59
  22 -20   0    2.03    6.17
  22 -20   3   10.58    6.55
  22 -20   6   20.83   10.77
  22 -20   9  -19.23   15.47
   3 -22   7   26.46   13.86
   3 -22   4   -0.70    8.79
 -22  19   4   -5.96    8.81
   3 -22   1   -2.16    6.68
  22 -19  -1   -1.48    5.79
  22 -19   2   12.70    6.57
  22 -19   5   34.94    9.79
  22 -19   8   18.95   14.06
   4 -22   8  -15.81   15.02
 -22  18   8   16.48   11.80
   4 -22   5    9.18    9.94
   4 -22   2   -1.54    6.91
  22 -18  -2   -1.91    6.33
 -22  18   2   -5.00   12.47
  22 -18   1   71.78   10.29
  22 -18   1   84.31    9.73
  22 -18   4    0.84    7.62
  22 -18   7   -5.16   12.69
  22 -18  10   -5.06   19.06
 -22  17   9   -0.72   12.82
   5 -22   9   -9.29   15.08
   5 -22   6    1.22    9.67
 -22  17   6    0.65   11.42
   5 -22   3    3.39    7.43
  22 -17   0  190.19   15.91
  22 -17   0  129.66   16.50
  22 -17   3   -5.74    5.54
  22 -17   3    8.01    7.29
  -5  22   3   -8.80   16.76
  22 -17   6   -3.32   11.39
  22 -17   9    6.00   18.21
   6 -22   7    6.98   10.02
 -22  16   7   -1.35   12.69
   6 -22   4   -4.65    7.59
 -22  16   4    3.21    9.55
  22 -16  -1    7.62    5.64
   6 -22   1    7.83    5.71
  22 -16   2   65.78    8.37
  22 -16   2   44.84    8.04
  -6  22   2   42.64   16.86
  22 -16   5   -1.12   10.50
  -6  22   5   -2.90   19.09
  22 -16   8   -2.40   16.74
   7 -22   8    8.25   11.48
 -22  15   8  -21.50   13.38
 -22  15   5    5.19    7.77
   7 -22   5    0.95    7.95
  22 -15  -2    1.28    6.09
   7 -22   2    4.52    5.70
  22 -15   1   17.37    6.53
  22 -15   1   20.90    6.02
  -7  22   1    9.49   13.21
  22 -15   4   33.40   10.51
  -7  22   4   38.92   15.86
  22 -15   7    5.48   15.50
  -7  22   7   -2.24   20.48
 -22  14   9  -13.01   12.82
   8 -22   9    5.57   11.89
 -22  14   6   -7.91    9.84
   8 -22   6    3.07    8.12
   8 -22   3   21.32    6.75
   8 -22   3   32.25    7.36
  22 -14   0   15.06    4.92
  22 -14   0   13.70    5.93
  -8  22   0   30.88   12.55
  -8  22   3   20.46   14.89
  22 -14   3   53.00    9.49
  22 -14   6   -4.01   15.34
  -8  22   6   -5.38   17.03
  -8  22   9  -31.42   25.22
 -22  13  10   10.52   13.61
   9 -22   7   18.04    9.65
 -22  13   7   55.94   12.16
   9 -22   4   14.36    6.26
   9 -22   4   12.81    7.02
 -22  13   4   20.53   11.81
  22 -13  -1   10.17    4.91
  22 -13  -1    9.75    5.03
   9 -22   1    5.20    5.18
  -9  22  -1    5.28   10.02
  22 -13   2   19.84    5.20
  22 -13   2   34.08    6.74
  -9  22   2   21.93   13.00
  22 -13   5    9.31   14.27
  -9  22   5   15.18   15.57
  -9  22   8    3.10   18.66
  10 -22   8   13.27   10.13
 -22  12   8   20.96   12.91
  10 -22   5    1.09    7.03
  10 -22   5   16.01    6.46
 -22  12   5   15.11   11.92
  10 -22   2    2.81    5.24
  22 -12  -2    0.22    4.91
  10 -22   2    4.18    6.04
 -10  22  -2   -0.35    8.42
  22 -12   1   -1.95    4.63
  22 -12   1    6.00    5.77
 -10  22   1   -0.57   12.62
 -10  22   4   14.33   13.06
 -10  22   7  -14.64   15.31
 -10  22  10   22.49   20.36
 -22  11   9    1.41   12.42
  11 -22   9   15.23   10.97
  11 -22   6    6.17    6.54
  11 -22   6   21.76    7.94
  11 -22   3    1.08    5.93
  11 -22   3   -4.72    5.70
  22 -11  -3    0.28    6.26
  22 -11   0    4.14    5.18
 -11  22   0    1.55   11.65
 -11  22   3   29.32   13.12
 -11  22   6  -11.28   14.84
 -11  22   9    0.92   17.21
 -22  10  10    3.64   13.53
  12 -22   7   -1.75    6.07
 -22  10   7   -9.76   13.10
  12 -22   4   36.07    7.45
  22 -10  -1   -0.47    5.48
  12 -22   1   -0.26    6.17
 -12  22  -1   13.67    7.61
 -12  22   2   15.46   12.38
 -12  22   5    4.98   11.98
 -12  22   8   51.24   17.10
 -22   9  11   -2.87   12.98
 -22   9   8  -17.44   13.08
  13 -22   5   28.66    7.32
  13 -22   2   -0.24    5.47
  22  -9  -2   10.09    5.57
  22  -9   1    5.78    4.98
 -13  22   1    1.15   11.95
 -13  22   4    2.99   11.68
 -13  22   7   -6.39   13.60
 -13  22  10  -24.45   17.05
 -22   8   9   11.92   13.29
  14 -22   9   -3.40   10.31
  14 -22   6   81.28   10.15
  14 -22   6   73.57   11.09
  14 -22   3    9.03    6.38
  14 -22   3   -3.00    6.04
  22  -8   0   10.97    5.71
  14 -22   0   15.98    6.68
 -14  22   3   10.97   11.89
 -14  22   6  -16.50   11.99
 -14  22   9  -11.13   15.00
 -22   7  10  -10.79   15.50
  15 -22   7    3.42    8.29
  15 -22   4   -3.76    6.35
  15 -22   4   17.68    6.80
  22  -7  -1   10.80    6.22
  15 -22   1    3.24    5.32
  15 -22   1    2.52    5.26
 -15  22  -1   -1.56   10.91
 -15  22   2    6.62   11.91
 -15  22   5   20.63   12.90
 -15  22   8    6.31   12.63
  16 -22   8    2.77    9.62
  16 -22   5   28.04    7.26
  16 -22   5   29.00    7.70
  16 -22   2    7.27    6.25
  22  -6  -2   -1.64    6.59
  16 -22   2   -1.88    5.39
  22  -6   1    4.91    4.93
 -16  22   1   -8.89   12.31
 -16  22   4    7.28   11.73
 -16  22   7   -5.26   12.29
  17 -22   9   19.48   10.98
  17 -22   6   -7.50    6.33
  17 -22   6    6.30    7.50
  17 -22   3    9.05    6.58
  17 -22   3   11.67    6.09
  22  -5   0   -5.69    5.91
  17 -22   0   -4.08    6.14
 -17  22   0  -12.83   10.53
  -5 -17   0    4.64    6.88
 -17  22   3   21.38   12.08
 -17  22   6   -5.88   11.99
 -17  22   9   -6.40   13.14
  18 -22   7  -10.98    8.74
  18 -22   4    8.20    6.35
  18 -22   4  -14.93    7.18
  22  -4  -1   -7.08    6.03
  18 -22   1    1.54    5.72
  18 -22   1    3.33    6.02
  -4 -18   2   21.92    9.00
 -18  22   2   28.42   12.26
  -4 -18   5   27.75   12.28
 -18  22   5   19.92   11.38
 -18  22   8  -23.73   14.01
  19 -22   8    0.84   10.44
  19 -22   5    5.50    6.26
  19 -22   5    2.35    7.36
  19 -22   2    7.32    6.11
  19 -22   2   11.78    6.91
  -3 -19   1    2.04    8.58
  22  -3   1    2.46    4.99
  19 -22  -1    5.87    6.57
 -19  22   1    6.42   10.09
  -3 -19   4    0.41   10.79
 -19  22   4   -3.12   11.75
 -19  22   7    4.11   12.03
  -3 -19   7   -4.21   16.00
  20 -22   9    4.82   12.50
  20 -22   6   -1.01    8.45
  20 -22   3   -2.27    6.47
  20 -22   3   -8.05    6.56
  20 -22   0    6.95    5.77
  -2 -20   0    8.54    7.87
  20 -22   0   -0.60    5.79
  -2 -20   3   14.37   10.13
 -20  22   3   -6.29   12.44
  -2 -20   6   23.83   15.34
 -20  22   6    1.34   12.36
  21 -22   7   -5.00   10.40
  21 -22   4    0.31    6.85
  21 -22   4   14.84    7.47
  21 -22   1    2.49    6.25
  21 -22   1    5.04    5.72
  -1 -21   2   -2.14    9.90
 -21  22   2    6.14   10.25
  -1 -21   5    2.04   12.68
 -21  22   5    7.79   11.73
  -1 -21   8   40.21   20.61
  22 -22   8   -3.85   11.74
  22 -22   5    3.45    7.12
  22 -22   5   -2.27    8.31
  22 -22   2   -2.21    6.91
  22 -22   2    4.93    6.76
   0 -22   1   40.79    9.83
 -22  22   4   11.96   11.24
   0 -22   4   -0.96   12.50
   0 -22   7   -4.34   17.78
   1 -23   6  -19.15   15.26
   1 -23   3   21.82   10.66
 -23  22   3   15.47   11.75
  23 -22   0    4.72    6.31
   1 -23   0   -4.97    8.83
  23 -22   3   11.84    7.56
  23 -22   3    4.58    7.17
  23 -22   6   23.06   10.74
   2 -23   7  -18.99   16.75
 -23  21   4    4.95    7.86
   2 -23   4  -26.50   11.35
  23 -21  -1   -0.59    6.96
   2 -23   1   -1.96    7.82
  23 -21   2    6.44    7.02
  23 -21   5    8.16    6.92
  23 -21   5   19.91    9.89
  23 -21   8    3.20   13.49
   3 -23   8   23.21   17.76
 -23  20   5   -9.69   10.49
   3 -23   5   -2.77   11.18
  23 -20  -2   -7.64    7.47
 -23  20   2   12.80   12.71
   3 -23   2   -0.31    8.21
  23 -20   1   15.94    6.88
  23 -20   1   14.40    6.83
  23 -20   4   -2.43    8.21
  23 -20   7   -6.70   12.70
   4 -23   6   -5.22   11.26
   4 -23   3    3.00    8.66
 -23  19   3   -1.31   12.18
  23 -19   0   -1.58    6.23
  23 -19   0   -3.96    5.78
  23 -19   3    4.97    6.53
  23 -19   3   -8.62    7.51
  -4  23   3   -6.14   19.12
  23 -19   6   26.52   12.43
  23 -19   9   -3.22   17.22
   5 -23   7    1.54   11.74
 -23  18   7    9.90   12.37
   5 -23   4   13.86    8.54
  23 -18  -1   31.83    6.88
   5 -23   1   27.88    7.71
  23 -18  -1   40.97    7.02
  23 -18   2   18.55    6.90
  23 -18   2   15.16    7.03
  23 -18   5   -1.15   10.53
  -5  23   5  -20.20   21.81
  23 -18   8   34.55   17.64
   6 -23   8   10.11   13.27
 -23  17   8   -6.32   12.40
 -23  17   5   -0.45    8.11
   6 -23   5    7.40    8.95
  23 -17  -2    1.10    6.47
   6 -23   2    8.97    6.43
  23 -17   1   16.38    6.46
  23 -17   1   11.47    6.38
  23 -17   4    5.16    9.11
  -6  23   4   -1.70   17.39
  23 -17   7    8.01   16.36
 -23  16   6    7.36    8.47
   7 -23   6   -9.61    9.23
   7 -23   3   12.25    7.14
  23 -16   0   44.28    6.55
  23 -16   0   25.42    7.29
  23 -16   3   34.55    7.17
  23 -16   3   53.79    9.71
  -7  23   3   63.10   17.26
  23 -16   6   22.79   14.83
  -7  23   6   10.21   20.00
   8 -23   7    5.03    9.98
 -23  15   7    3.63   10.59
   8 -23   4    9.47    7.36
 -23  15   4   13.51   11.69
  23 -15  -1    3.16    5.52
  23 -15  -1   -0.81    4.86
   8 -23   1   -8.04    5.66
  23 -15   2   23.34    6.59
  23 -15   2   40.31    7.95
  -8  23   2   13.87   13.96
  -8  23   5  -20.75   16.39
  -8  23   8   15.34   21.78
   9 -23   8   -9.58   11.13
 -23  14   8   16.45   12.62
 -23  14   5  -21.05   13.09
   9 -23   5    0.30    7.35
  23 -14  -2   -4.25    5.48
   9 -23   2   10.11    5.68
  23 -14   1    8.86    5.44
  -9  23   1   21.31   13.53
  -9  23   4   -7.32   15.06
  -9  23   7    0.93   16.69
 -23  13   9   -8.58   12.96
  10 -23   9  -14.14   11.64
 -23  13   6    6.18   12.00
  10 -23   6    0.67    7.97
  10 -23   3   -5.82    6.02
  10 -23   3   -0.49    6.46
  23 -13   0    1.77    5.26
 -10  23   0   11.20   11.96
 -10  23   3    8.27   13.31
 -10  23   6  -26.37   17.32
 -10  23   9   24.03   19.04
 -23  12  10   19.25   13.66
  11 -23   7    9.55    7.11
  11 -23   7   14.55    8.91
 -23  12   7   -9.32   11.65
  11 -23   4    2.36    6.49
  11 -23   4  -11.11    6.78
  23 -12  -1   15.10    5.80
 -11  23  -1   20.42    9.86
  11 -23   1   15.67    5.74
  23 -12   2   29.48    5.77
 -11  23   2   39.74   14.83
 -11  23   5    1.40   13.60
 -11  23   8  -27.78   17.52
  12 -23   8    0.55    6.54
 -23  11   8   15.56   11.41
  12 -23   5   -3.86    7.27
  12 -23   5   -2.45    6.32
  23 -11  -2    1.73    5.74
  12 -23   2    6.49    6.29
  12 -23   2    2.55    5.35
  23 -11   1    3.37    5.30
 -12  23   1   15.76   12.78
 -12  23   4    5.64   11.90
 -12  23   7   -4.01   15.19
 -23  10   9   24.84   12.69
  13 -23   6    6.04    6.76
  13 -23   3    9.75    6.30
  23 -10   0    2.99    5.71
 -13  23   0   25.54   12.66
 -13  23   3   50.34   14.93
 -13  23   6   -4.78   13.03
 -13  23   9   -7.21   16.09
 -23   9  10    8.93   12.89
  14 -23   7    6.45    6.87
  14 -23   7   12.06    8.47
  14 -23   4   -5.50    6.76
  14 -23   4   10.45    6.66
  14 -23   1    4.55    5.40
  23  -9  -1    3.69    6.40
  14 -23   1   -2.49    6.35
 -14  23  -1   17.66   11.52
 -14  23   2  -24.60   12.02
 -14  23   5   -5.15   12.08
 -14  23   8   13.97   14.24
  15 -23   8    6.33   10.00
  15 -23   5    5.77    7.10
  15 -23   5   -5.19    6.80
  15 -23   2    2.09    5.98
  23  -8  -2   -5.17    6.80
  15 -23   2    2.77    5.56
  23  -8   1   -4.38    5.43
 -15  23   1   -2.39   12.76
 -15  23   4   -0.64   12.25
 -15  23   7   13.67   12.14
  16 -23   6   11.29    7.32
  16 -23   6   12.36    7.84
  16 -23   3    9.81    6.95
  16 -23   3    0.23    6.37
  23  -7   0   49.11    8.25
  16 -23   0   52.76    8.89
 -16  23   0   55.98   10.32
 -16  23   3   -6.44   12.81
 -16  23   6    5.55   12.35
  17 -23   7   -0.70    8.33
  17 -23   4   -6.28    6.64
  17 -23   4    4.30    6.52
  17 -23   1   -5.44    6.47
  23  -6  -1   -3.94    6.44
  17 -23   1   -0.25    5.62
 -17  23   2   39.26   13.50
 -17  23   5   12.60   12.17
 -17  23   8   11.05   13.93
  18 -23   8   54.33   12.65
  18 -23   5   12.94    7.05
  18 -23   5    2.11    7.81
  18 -23   2   19.68    7.29
  18 -23   2   27.01    6.69
  23  -5   1   -3.50    5.60
 -18  23   1    4.37    7.49
 -18  23   4   38.54   13.55
 -18  23   7   -9.78   12.71
  19 -23   6   -2.99    6.73
  19 -23   6   14.56    8.12
  19 -23   3   11.18    7.03
  19 -23   3    0.25    6.54
  19 -23   0   -2.92    6.63
 -19  23   0    0.63   12.36
 -19  23   3   18.47   12.27
 -19  23   6   15.19   11.28
  20 -23   7   -0.39    9.54
  20 -23   4   10.26    7.04
  20 -23   4    7.47    7.09
  20 -23   1   43.51    7.17
  20 -23   1   23.34    7.27
 -20  23   2    2.06    7.54
 -20  23   5   -2.64   11.59
  21 -23   8    5.47   11.34
  21 -23   5   -0.65    7.14
  21 -23   5    5.44    7.90
  21 -23   2   -4.02    6.89
  21 -23   2   -8.72    6.98
  21 -23  -1   12.96    7.33
 -21  23   1   13.97   12.94
  -2 -21   1    0.99    9.49
  -2 -21   4   -2.84   12.34
 -21  23   4    4.10   12.58
  22 -23   6   10.09    9.49
  22 -23   3   11.06    7.20
  22 -23   3  -11.44    7.57
  22 -23   0   -2.38    6.84
  22 -23   0   -4.35    7.00
  -1 -22   0   -1.67    7.91
  -1 -22   3   22.70   11.67
 -22  23   3    5.96    8.59
  -1 -22   6   -7.82   16.59
 -22  23   6   10.28   12.19
  23 -23   7   -3.27   11.75
  23 -23   4  -10.97    7.39
  23 -23   4    4.61    8.70
   0 -23  -1    6.19    8.09
  23 -23   1   10.89    7.11
  23 -23   1   -9.75    6.66
   0 -23   2    4.78   10.56
 -23  23   2    1.38   12.16
   0 -23   5   51.71   14.73
 -23  23   5   -4.64   12.44
 -24  23   4   21.88   10.64
   1 -24   4    1.59   13.50
   1 -24   1   16.56    9.58
  24 -23  -1    7.19    6.81
  24 -23   2   -5.94    7.53
  24 -23   2    3.65    7.67
  24 -23   5    0.38    9.77
   2 -24   5   -5.36   12.62
   2 -24   2   -6.28    9.60
  24 -22   1   -0.51    7.38
  24 -22   4    3.71    7.41
  24 -22   4    1.33    8.86
  24 -22   7  -14.94   13.26
   3 -24   6  -19.93   14.27
   3 -24   3   29.54   10.56
 -24  21   3    8.21   12.56
   3 -24   0   39.16    9.50
  24 -21   0   27.29    7.62
  24 -21   3   22.74    8.85
  24 -21   6   -9.68   12.48
   4 -24   7   14.00   14.96
   4 -24   4   12.84    9.80
 -24  20   4   -9.35   12.66
  24 -20  -1    6.95    6.63
  24 -20  -1    4.17    6.28
   4 -24   1    0.52    7.02
  24 -20   2   76.86    9.76
  24 -20   2   40.66    9.28
  24 -20   5   10.25   10.48
  -4  24   5   21.47   22.48
   5 -24   5   23.46   10.94
   5 -24   2   -1.74    7.64
  24 -19  -2    4.32    6.97
  24 -19   1    3.60    7.03
  24 -19   1   19.11    7.22
  24 -19   4    5.61    6.11
  24 -19   4    3.79    9.65
  -5  24   4   -0.92   18.69
   6 -24   6   -3.07   10.35
 -24  18   6  -14.76    7.76
   6 -24   3    3.75    7.87
  24 -18   0    3.52    6.02
  24 -18   0   10.90    6.53
  24 -18   3    1.93    6.07
  24 -18   3   -1.46    8.33
  -6  24   6   -4.49   21.78
   7 -24   7   -7.25   11.07
 -24  17   7    9.10    9.94
   7 -24   4    7.26    7.89
 -24  17   4    1.33   12.04
  24 -17  -1   -1.90    5.45
  24 -17  -1    6.60    5.57
   7 -24   1   -6.22    7.18
  24 -17   2   -4.77    6.64
  -7  24   5    6.19   17.51
  -7  24   8  -20.85   25.05
 -24  16   5   34.53   13.12
   8 -24   5   12.81    8.69
  24 -16  -2    1.71    6.52
   8 -24   2   -2.39    6.34
  24 -16   1    3.88    5.81
  -8  24   4   45.70   17.65
  -8  24   7   20.07   19.73
 -24  15   6   21.71   12.40
   9 -24   6    6.67    8.73
   9 -24   3   14.18    7.08
  24 -15   0   -5.83    6.02
  24 -15   3   15.18    5.66
  -9  24   3   21.11   14.54
  -9  24   6    7.88   16.73
  -9  24   9   16.79   22.11
  10 -24   7   15.92    9.56
 -24  14   7   11.38   11.52
  10 -24   4   -3.38    7.00
  10 -24   4    5.96    6.06
  24 -14  -1   -3.80    5.07
  10 -24   1    2.85    6.05
  24 -14   2    8.55    4.95
 -10  24   2    6.13   14.36
 -10  24   5   20.32   15.46
 -10  24   8  -16.53   18.97
  11 -24   8   18.83   10.68
 -24  13   8   22.17   11.22
  11 -24   5    0.28    6.93
  11 -24   5    4.18    7.32
  24 -13  -2    3.37    5.91
  11 -24   2   -1.21    7.24
  11 -24   2    4.69    5.77
  24 -13   1    0.26    5.40
 -11  24   1    2.77   11.92
 -11  24   4   32.30   14.48
 -11  24   7   21.67   17.00
 -24  12   9    3.84   11.54
  12 -24   6    6.64    6.98
 -24  12   6    6.73   13.05
  12 -24   6   -4.01    8.12
  12 -24   3   15.62    6.30
  12 -24   3    9.48    6.77
  24 -12   0    3.17    5.94
 -12  24   0   12.11   11.83
 -12  24   3   -6.90   13.79
 -12  24   6  -19.58   14.52
 -12  24   9   -9.17   18.94
  13 -24   7   -5.63    7.68
 -24  11   7    0.76   13.29
  13 -24   4   18.34    7.27
  24 -11  -1   -2.79    5.94
  13 -24   1    2.50    7.33
 -13  24  -1   -3.86    9.61
  24 -11   2    3.40    4.85
 -13  24   2    8.50   12.50
 -13  24   5    6.06   12.96
 -13  24   8    4.25   16.15
  14 -24   8   35.47    9.19
 -24  10   8   64.79   16.74
  14 -24   5   13.22    7.39
  14 -24   2   11.16    6.71
  24 -10  -2   28.91    7.33
  24 -10   1   -1.19    5.87
 -14  24   1    3.73   12.75
 -14  24   4   29.80   13.74
 -14  24   7   -7.41   13.99
 -24   9   9  -11.32   14.30
  15 -24   6   19.44    8.14
  15 -24   6   14.49    8.31
  15 -24   3   -6.15    6.54
  15 -24   3   15.70    6.77
  24  -9   0   15.16    6.74
 -15  24   0    0.95    9.75
 -15  24   3  -11.31   11.75
 -15  24   6    0.69   12.84
  16 -24   7   47.50    9.70
  16 -24   7   52.03   10.95
  16 -24   4    2.65    7.03
  16 -24   4   -4.43    7.47
  16 -24   1   84.89    9.77
  24  -8  -1   70.29    9.81
  16 -24   1   54.73    9.89
 -16  24  -1   65.88   14.87
 -16  24   2    0.65   12.82
 -16  24   5    3.42   13.06
 -16  24   8  -11.89   14.06
  17 -24   5    8.90    7.34
  17 -24   5    7.56    7.79
  17 -24   2    7.93    6.53
  24  -7  -2   15.04    7.81
  17 -24   2   11.94    6.17
  24  -7   1    6.92    6.08
 -17  24   1    1.76   11.10
 -17  24   4    7.60   11.93
 -17  24   7    4.49   13.38
  18 -24   6   11.01    7.63
  18 -24   6    6.90    8.31
  18 -24   3    6.60    7.00
  18 -24   3    1.55    6.67
  24  -6   0    2.83    6.89
  18 -24   0   -5.26    6.89
 -18  24   3  -13.25   13.22
 -18  24   6  -12.04   13.33
  19 -24   7   10.22    9.25
  19 -24   7   14.93    7.58
  19 -24   4    3.79    7.07
  19 -24   4    0.96    6.97
  19 -24   1   -1.31    6.27
  19 -24   1    0.83    6.13
 -19  24   2   12.74   11.47
 -19  24   5   -7.62   12.58
  20 -24   5    3.52    7.88
  20 -24   5   21.10    8.51
  20 -24   2   11.42    6.84
  20 -24   2   11.03    6.45
 -20  24   1   17.76   14.12
 -20  24   4    2.68   12.26
  21 -24   6   -8.41    9.17
  21 -24   3    4.78    7.26
  21 -24   3    8.28    7.45
  21 -24   0    6.22    6.67
  21 -24   0    2.49    6.66
 -21  24   3   24.20   11.62
 -21  24   6   16.85   13.03
  22 -24   4   -5.65    7.38
  22 -24   4   -2.50    7.91
  22 -24   1    2.28    6.20
  22 -24   1    4.11    6.70
 -22  24   2   58.01   15.69
 -22  24   5   14.70   12.79
  23 -24   5   11.75    9.11
  23 -24   2   -0.32    6.99
  23 -24   2   -6.25    7.92
  23 -24  -1   17.20    8.20
  23 -24  -1   29.29    8.26
 -23  24   4   43.34   11.12
  24 -24   6   -7.39   10.78
  24 -24   3   56.61   10.48
  24 -24   0   13.86    7.59
   0 -24   0   15.78    9.19
  24 -24   0   27.97    7.69
 -24  24   3   -6.04   13.39
   0 -24   3   -4.24   12.59
   1 -25   5   18.18   15.79
   1 -25   2   21.46   11.68
   1 -25  -1   83.98   12.35
  25 -24   1   77.96   11.68
  25 -24   4   25.70   10.25
   2 -25   3   22.57   11.65
   2 -25   0   18.02    8.74
  25 -23   0   31.48    8.27
  25 -23   0   36.15    8.24
  25 -23   3    6.98    8.81
  25 -23   6    2.43   12.08
   3 -25   4    5.20   11.50
   3 -25   1   12.75    8.74
  25 -22  -1   -6.10    7.58
  25 -22  -1    7.77    8.07
  25 -22   2    1.66    7.88
  25 -22   5   22.05   11.28
   4 -25   5   -4.01   11.63
   4 -25   2   20.02    9.47
  25 -21   1   17.10    7.30
  25 -21   1    4.93    7.86
  25 -21   4    1.08    9.37
   5 -25   6  -10.27   12.55
   5 -25   3    5.02    9.19
  25 -20   0   27.07    7.81
  25 -20   0   29.05    7.73
   5 -25   0   32.57    7.83
  25 -20   3    6.78    7.23
  -5  25   6   -1.19   23.36
   6 -25   4   -0.36    8.77
   6 -25   1   52.94    8.78
  25 -19  -1   42.70    8.54
  25 -19   2    1.44    6.49
  -6  25   5   16.15   18.66
  -6  25   8  -36.06   27.58
 -25  18   5   -4.27   13.17
   7 -25   5   15.71   10.27
   7 -25   2   33.94    8.28
  25 -18  -2   17.78    7.89
  25 -18   1    9.00    7.06
  25 -18   4    3.50    5.81
  -7  25   4   21.15   18.37
  -7  25   7   18.44   22.70
 -25  17   6   10.70   12.52
   8 -25   6   10.39    9.82
   8 -25   3   13.38    7.87
   8 -25   0   -7.92    6.90
  25 -17   0    7.44    6.51
  25 -17   3   -5.63    6.21
  -8  25   6   -6.46   18.25
   9 -25   4    2.17    7.52
  25 -16  -1   14.92    5.99
   9 -25   1   25.72    7.54
  25 -16   2    1.96    5.95
  -9  25   5   -9.51   17.34
  -9  25   8    1.08   20.01
  10 -25   5   -2.00    7.94
  25 -15  -2   16.96    6.63
  10 -25   2   18.03    6.75
  25 -15   1   25.95    6.49
 -10  25   4   27.81   14.89
 -10  25   7   18.09   18.94
 -25  14   6    6.00   13.53
  11 -25   6    1.09    8.66
  11 -25   3    4.70    7.14
  11 -25   3   11.59    7.08
  25 -14   0    1.68    5.62
  25 -14   3   -3.21    4.66
 -11  25   3   11.42   14.79
 -11  25   6   -9.14   16.18
 -25  13   7   -4.62   13.70
  12 -25   4   -5.13    7.05
  12 -25   4    7.38    6.48
  12 -25   1    3.56    6.43
  25 -13  -1    7.78    6.01
  25 -13   2    8.27    5.29
 -12  25   2   19.24   14.35
 -12  25   5   11.02   14.34
 -12  25   8  -13.29   18.13
 -25  12   8  -14.33   14.33
  13 -25   5  -13.44    7.65
  13 -25   5    8.00    7.40
  25 -12  -2   48.15    8.29
  13 -25   2   23.09    8.11
  13 -25   2   29.89    6.99
  25 -12   1   -2.58    5.84
 -13  25   1   -5.73   13.15
 -13  25   4    6.67   14.28
 -13  25   7   11.74   15.04
  14 -25   6    6.38    7.56
  14 -25   3   -6.69    6.50
  25 -11   0    7.83    6.74
 -14  25   0  -11.88   11.58
 -14  25   3    9.61   13.68
 -14  25   6    2.19   13.45
  15 -25   7   -2.80    8.37
  15 -25   4   -1.95    6.97
  15 -25   4    7.95    7.52
  25 -10  -1   -2.41    6.64
  15 -25   1   -2.35    7.50
 -15  25  -1   -0.56   11.71
  15 -25   1   -2.85    6.51
  25 -10   2   10.91    5.43
 -15  25   2   12.86   13.81
 -15  25   5   14.07   13.97
 -15  25   8   -9.62   15.26
  16 -25   8   -1.82    8.35
  16 -25   5   10.49    8.25
  16 -25   5   27.64    8.19
  16 -25   2    9.08    6.81
  25  -9  -2    7.27    7.61
  16 -25   2    6.24    6.39
  25  -9   1    7.07    6.66
 -16  25   1    3.92   13.21
 -16  25   4    3.37   13.04
 -16  25   7   13.91   13.92
  17 -25   6    9.45    8.65
  17 -25   6    9.14    8.49
  17 -25   3   -0.30    6.74
  17 -25   3    8.24    7.16
  25  -8   0   14.48    7.25
 -17  25   0   -5.10   12.65
 -17  25   3    8.27   13.02
 -17  25   6   35.84   14.65
  18 -25   7   -7.35    8.65
  18 -25   4    1.95    7.15
  18 -25   4   18.10    8.07
  18 -25   1   -0.45    6.23
  18 -25   1   -0.32    6.96
  25  -7   2    2.33    5.65
 -18  25   2  -11.76   14.12
 -18  25   5    1.93   12.09
  19 -25   5   30.18    8.28
  19 -25   5    3.66    8.38
  19 -25   2   -3.82    6.96
  19 -25   2   -1.78    6.67
 -19  25   1  -17.17   11.26
 -19  25   4   25.65   13.54
  20 -25   6  -14.89    9.23
  20 -25   3  -12.45    7.74
  20 -25   3   -2.26    7.44
  20 -25   0  -10.06    7.87
  20 -25   0   -2.63    6.60
 -20  25   3   22.88   13.74
 -20  25   6  -11.82   14.02
  21 -25   4    3.06    7.65
  21 -25   4  -16.28    8.62
  21 -25   1    3.09    6.81
  21 -25   1    3.37    6.64
 -21  25   2  -10.28   11.25
 -21  25   5   22.59   13.19
  22 -25   5    7.44    8.94
  22 -25   2    6.97    7.06
  22 -25   2   11.36    8.05
 -22  25   1   25.00   14.98
 -22  25   4    3.33   11.51
  23 -25   3   16.85    8.23
  23 -25   0    9.63    7.28
 -23  25   3   -3.74   11.04
  24 -25   4    9.85    9.41
  24 -25   1    9.26    8.22
 -24  25   2   16.86   14.17
  25 -25   2   41.47    9.80
  25 -25  -1   -9.22    9.27
  26 -25   0   -0.89    8.33
  26 -25   3   -4.08    9.54
  26 -24  -1    0.51    7.27
   2 -26   1  -10.50   10.44
  26 -24   2   34.35    9.54
   3 -26   2   -7.70   10.29
   3 -26  -1   35.53    9.38
   4 -26   3    6.55   10.47
   4 -26   0   35.68    8.88
   5 -26   4   17.09   10.55
  26 -21  -1    9.67    7.60
   5 -26   1    9.53    8.16
  26 -21   2    4.70    7.65
  26 -20  -2    3.88    8.16
   6 -26   2   -6.94    8.37
  26 -20   1    2.84    6.99
   7 -26   3    4.86    8.89
  26 -19   0   -6.69    6.58
   7 -26   0    2.26    6.75
  26 -19   3    9.96    7.37
   8 -26   4    0.34    8.54
   8 -26   1   10.36    6.80
  26 -18  -1   15.45    6.81
  26 -18   2   -0.29    6.67
   9 -26   5    7.33    9.29
   9 -26   2    6.38    7.22
  26 -17  -2   16.54    7.54
  26 -17   1    9.76    6.68
  26 -17   4   25.12    6.91
  -9  26   7  -14.61   20.22
  10 -26   3   12.83    7.66
  26 -16   0   -2.36    6.15
  10 -26   0   12.89    6.49
  26 -16   3    6.76    5.87
 -10  26   6    0.91   17.72
  11 -26   4   12.34    7.83
  26 -15  -1   -2.91    5.28
  11 -26   1    2.90    6.32
  26 -15   2    8.83    5.95
 -11  26   5    1.56   15.09
  12 -26   5   10.97    8.12
  26 -14  -2   13.04    7.07
  12 -26   2   13.13    6.73
  26 -14   1   12.55    5.91
 -12  26   4   16.82   15.40
 -12  26   7    2.58   16.05
  13 -26   3   -4.10    7.27
  13 -26   3   11.96    7.46
  26 -13   0    1.75    6.33
  26 -13   3   21.38    6.09
 -13  26   3   37.64   15.88
 -13  26   6  -13.19   15.05
  14 -26   4    1.50    6.99
  26 -12  -1    5.62    6.28
  26 -12   2    3.88    5.98
 -14  26   2    4.97   14.09
 -14  26   5    6.32   14.84
  15 -26   5   15.78    8.12
  26 -11  -2    8.44    7.81
  15 -26   2    4.56    7.75
  26 -11   1   13.18    6.50
 -15  26   1   -6.22   14.04
 -15  26   4   15.12   15.09
 -15  26   7   -0.79   14.63
  16 -26   6    2.51    8.26
  16 -26   3    4.05    6.70
  16 -26   3    7.23    7.32
  16 -26   0    9.25    6.86
  26 -10   0    0.29    7.28
 -16  26   0    2.57   10.70
 -16  26   3  -16.77   14.48
 -16  26   6   -6.32   15.41
  17 -26   7    4.79    9.38
  17 -26   4  -10.42    7.45
  17 -26   4    9.23    7.78
  17 -26   1   24.47    7.13
  26  -9  -1   21.70    7.21
  17 -26   1    3.93    8.12
  26  -9   2    0.72    5.96
 -17  26   2  -13.97   14.23
 -17  26   5   -3.58   13.37
  18 -26   5   20.48    9.20
  18 -26   5   20.11    9.14
  18 -26   2   41.20    8.61
  18 -26   2   37.58    8.55
  26  -8   1    1.28    6.41
 -18  26   1    5.72    9.16
 -18  26   4    1.46   13.74
  19 -26   3   -0.64    7.21
  19 -26   3   -2.37    7.90
  19 -26   0    4.10    6.77
 -19  26   0   -1.39   13.36
 -19  26   3   -2.18   14.11
 -19  26   6   17.09   12.46
  20 -26   4    4.57    7.62
  20 -26   4    1.82    8.05
  20 -26   1   -1.35    7.32
  20 -26   1   10.07    6.85
 -20  26   2    4.11    8.66
 -20  26   5   -5.12   13.64
  21 -26   2    6.37    6.64
  21 -26   2   10.47    7.85
 -21  26   1   -5.94   14.17
 -21  26   4    6.75   13.87
  22 -26   3   -8.78    8.26
  22 -26   0    9.51    7.63
 -22  26   3    1.85    8.62
  23 -26   1   39.91    9.33
 -23  26   2   24.31   14.92
  24 -26   2   48.85   10.35
  24 -26  -1   10.53    8.52
  25 -26   0   11.04    8.35
  26 -26   1   15.04    9.30
   6 -27   0   23.31    8.67
  27 -20  -1   11.60    7.88
   7 -27   1    7.35    7.52
  27 -19  -2   10.18    8.60
   8 -27   2   20.77    8.61
  27 -19   1   13.18    7.66
   9 -27   3   -9.48    8.97
  27 -18   0    9.19    6.85
   9 -27   0   15.61    7.20
  27 -18   3   15.87    7.55
  10 -27   1   -1.51    6.81
  27 -17  -1  -15.75    6.86
  27 -17   2    1.18    6.50
  11 -27   2    9.27    7.34
  27 -16  -2    8.68    7.14
  27 -16   1   10.02    6.56
  27 -16   4   11.27    6.12
 -11  27   7  -15.16   18.25
  12 -27   3    8.83    7.86
  27 -15   0    0.60    6.17
  12 -27   0   10.24    6.70
  27 -15   3   34.47    7.34
 -12  27   6    8.45   16.20
  13 -27   1    2.42    6.48
  27 -14  -1    3.95    6.10
  27 -14   2    5.93    6.33
 -13  27   5    4.07   15.60
  14 -27   2    4.86    6.90
  27 -13  -2    3.14    7.75
  27 -13   1    8.65    6.90
 -14  27   4   13.98   15.47
 -14  27   7  -12.50   16.39
  15 -27   3   23.14    8.47
  27 -12   0    1.84    7.09
  27 -12   3   28.81    6.88
 -15  27   3   42.76   16.23
 -15  27   6   15.12   15.74
  16 -27   4   -7.15    7.53
  16 -27   1   -1.93    6.62
  27 -11  -1    5.73    6.98
  27 -11   2    7.88    6.48
 -16  27   2    8.63   14.30
 -16  27   5   -4.81   15.20
  17 -27   5    1.86    8.38
  17 -27   2    1.65    7.21
  17 -27   2   -9.43    7.96
  27 -10   1    4.84    6.88
 -17  27   1   -7.37   11.69
 -17  27   4   -1.55   14.71
  18 -27   3    8.79    7.19
  18 -27   3    2.42    7.91
 -18  27   0   11.14   14.17
  18 -27   0   12.45    7.37
  27  -9   3    0.46    5.77
 -18  27   3    2.95   13.95
  19 -27   4   19.70    8.27
  19 -27   1   -0.38    8.47
  19 -27   1   12.93    7.23
 -19  27   2    5.14   12.81
 -19  27   5   -8.51   14.72
  20 -27   2   16.07    8.35
  20 -27   2   21.00    8.50
 -20  27   1    0.79   14.95
 -20  27   4  -23.87   14.97
  21 -27   0    8.59    8.57
 -21  27   3   -0.65   12.08
 -22  27   2    8.39   15.68
  28 -19  -1   12.64    8.09
  28 -18  -2    8.00    8.69
  28 -18   1    5.57    7.39
  28 -17   0   76.35   10.31
  28 -17   3   13.12    7.26
  28 -16  -1    7.54    6.80
  28 -16   2   -8.11    6.12
  28 -15  -2   11.62    8.32
  28 -15   1    2.61    6.65
  28 -15   4    2.17    5.47
  28 -14   0    2.46    6.67
  28 -14   3    3.15    6.35
 -14  28   6  -27.39   17.22
  28 -13  -1    2.90    7.18
  28 -13   2    2.33    6.50
 -15  28   5   11.52   15.73
  16 -28   5   -3.59    8.64
  28 -12   1    5.36    7.53
 -16  28   4    0.75   14.09
  17 -28   3   -7.70    8.53
  28 -11   3    2.64    6.26
 -17  28   3   25.26   15.00
 -18  28   2   -4.28   13.82
 -18  28   5   25.22   16.15
 -19  28   4   14.81   14.68
 -20  28   3   28.45   14.67
 -21  28   2  -20.94   13.62
  29 -16   0   -0.93    6.30
  29 -15  -1   32.22    8.74
  29 -15   2    1.57    6.45
  29 -14   1   -2.29    7.31
  16 -29   3    4.97    9.81
  29 -13   0    6.08    7.60
  29 -13   3   28.53    7.92
  29 -12   2   -9.41    7.24
  29 -11   4    5.02    6.06
 -18  29   4    0.81   15.11
 -19  29   3   23.37   16.13
  30 -15   0   -7.27    7.24
   0   0   0    0.00    0.00


TITL HS307_f2MPLC_C2H4Cl2pen in R-3
REM R-3 (#148 in standard setting)
CELL 0.71073  22.214238  22.214238  12.977037  90.0000  90.0000 120.0000
ZERR    3.00   0.001437   0.001437   0.002378   0.0000   0.0000   0.0000
LATT  3
SYMM -y, x-y, z
SYMM -x+y,-x, z
SFAC C H N O
UNIT 270.00 198.00 18.00 18.00
TREF
HKLF 4
END
_computing_structure_solution     'SHELXT 2018/2 (Sheldrick, 2018)'
;
_shelx_hkl_checksum              15635
_olex2_submission_special_instructions 'No special instructions were received'
_oxdiff_exptl_absorpt_empirical_details 
;
Empirical correction (ABSPACK) includes:
- Absorption correction using spherical harmonics
- Frame scaling
;
_oxdiff_exptl_absorpt_empirical_full_max 4.191
_oxdiff_exptl_absorpt_empirical_full_min 0.375
####################################################################### 
# 
# This file contains crystal structure data downloaded from the 
# Cambridge Structural Database (CSD) hosted by the Cambridge 
# Crystallographic Data Centre (CCDC).
# 
# Full information about CCDC data access policies and citation 
# guidelines are available at http://www.ccdc.cam.ac.uk/access/V1 
# 
# Audit and citation data items may have been added by the CCDC. 
# Please retain this information to preserve the provenance of 
# this file and to allow appropriate attribution of the data. 
# 
#######################################################################

data_2dication
_audit_block_doi                 10.5517/ccdc.csd.cc29lntd
_database_code_depnum_ccdc_archive 'CCDC 2133104'
loop_
_citation_id
_citation_doi
_citation_year
1 10.26434/chemrxiv-2022-jqvv2 2022
loop_
_audit_author_name
_audit_author_address
'Yasutomo Segawa'
;Institute for Molecular Science
Japan
;
_audit_update_record             
;
2022-01-07 deposited with the CCDC.	2022-07-15 downloaded from the CCDC.
;
# start Validation Reply Form
_vrf_PLAT026_2dication           
;
PROBLEM: Ratio Observed / Unique Reflections (too) Low ..        36% Check
RESPONSE: This is because the quality of the crystal is low probably due to harsh disorder.
;
_vrf_PLAT084_2dication           
;
PROBLEM: High wR2 Value (i.e. > 0.25) ...................       0.39 Report
RESPONSE: This is because the quality of the crystal is low probably due to harsh disorder.
;
# Added during the CSD deposition process: Friday 07 January 2022 02:50 PM
# end Validation Reply Form

_audit_creation_date             2021-09-29
_audit_creation_method           
;
Olex2 1.3
(compiled 2020.11.12 svn.r5f609507 for OlexSys, GUI svn.r6403)
;
_shelx_SHELXL_version_number     2018/3
_chemical_name_common            ?
_chemical_name_systematic        ?
_chemical_formula_moiety         
'B C24 F20, C45 H32.5 N3 O3, 2(C0.5 H Cl), 1.5(C6 H14)'
_chemical_formula_sum            'C79 H55.50 B Cl2 F20 N3 O3'
_chemical_formula_weight         1556.47
_chemical_melting_point          ?
_chemical_oxdiff_formula         'C163 H124 B2 Cl2 F40 N6 O6'
loop_
_atom_type_symbol
_atom_type_description
_atom_type_scat_dispersion_real
_atom_type_scat_dispersion_imag
_atom_type_scat_source
C C 0.0033 0.0016 'International Tables Vol C Tables 4.2.6.8 and 6.1.1.4'
H H 0.0000 0.0000 'International Tables Vol C Tables 4.2.6.8 and 6.1.1.4'
B B 0.0013 0.0007 'International Tables Vol C Tables 4.2.6.8 and 6.1.1.4'
Cl Cl 0.1484 0.1585 'International Tables Vol C Tables 4.2.6.8 and 6.1.1.4'
F F 0.0171 0.0103 'International Tables Vol C Tables 4.2.6.8 and 6.1.1.4'
N N 0.0061 0.0033 'International Tables Vol C Tables 4.2.6.8 and 6.1.1.4'
O O 0.0106 0.0060 'International Tables Vol C Tables 4.2.6.8 and 6.1.1.4'

_shelx_space_group_comment       
;
The symmetry employed for this shelxl refinement is uniquely defined
by the following loop, which should always be used as a source of
symmetry information in preference to the above space-group names.
They are only intended as comments.
;
_space_group_crystal_system      monoclinic
_space_group_IT_number           15
_space_group_name_H-M_alt        'I 1 2/a 1'
_space_group_name_Hall           '-I 2ya'
loop_
_space_group_symop_operation_xyz
'x, y, z'
'-x+1/2, y, -z'
'x+1/2, y+1/2, z+1/2'
'-x+1, y+1/2, -z+1/2'
'-x, -y, -z'
'x-1/2, -y, z'
'-x+1/2, -y+1/2, -z+1/2'
'x, -y+1/2, z+1/2'

_cell_length_a                   32.5289(11)
_cell_length_b                   13.8777(4)
_cell_length_c                   32.5269(15)
_cell_angle_alpha                90
_cell_angle_beta                 96.618(4)
_cell_angle_gamma                90
_cell_volume                     14585.7(9)
_cell_formula_units_Z            8
_cell_measurement_reflns_used    13731
_cell_measurement_temperature    123(2)
_cell_measurement_theta_max      30.4500
_cell_measurement_theta_min      2.5960
_shelx_estimated_absorpt_T_max   ?
_shelx_estimated_absorpt_T_min   ?
_exptl_absorpt_coefficient_mu    0.192
_exptl_absorpt_correction_T_max  1.00000
_exptl_absorpt_correction_T_min  0.77327
_exptl_absorpt_correction_type   multi-scan
_exptl_absorpt_process_details   
;
CrysAlisPro 1.171.41.93a (Rigaku Oxford Diffraction, 2020)
Empirical absorption correction using spherical harmonics,
implemented in SCALE3 ABSPACK scaling algorithm.
;
_exptl_absorpt_special_details   ?
_exptl_crystal_colour            black
_exptl_crystal_colour_primary    black
_exptl_crystal_density_diffrn    1.418
_exptl_crystal_density_meas      ?
_exptl_crystal_density_method    ?
_exptl_crystal_description       needle
_exptl_crystal_F_000             6348
_exptl_crystal_size_max          0.15
_exptl_crystal_size_mid          0.1
_exptl_crystal_size_min          0.05
_exptl_transmission_factor_max   ?
_exptl_transmission_factor_min   ?
_diffrn_reflns_av_R_equivalents  0.0908
_diffrn_reflns_av_unetI/netI     0.1586
_diffrn_reflns_Laue_measured_fraction_full 0.999
_diffrn_reflns_Laue_measured_fraction_max 0.921
_diffrn_reflns_limit_h_max       45
_diffrn_reflns_limit_h_min       -45
_diffrn_reflns_limit_k_max       16
_diffrn_reflns_limit_k_min       -19
_diffrn_reflns_limit_l_max       46
_diffrn_reflns_limit_l_min       -47
_diffrn_reflns_number            68811
_diffrn_reflns_point_group_measured_fraction_full 0.999
_diffrn_reflns_point_group_measured_fraction_max 0.921
_diffrn_reflns_theta_full        25.000
_diffrn_reflns_theta_max         31.260
_diffrn_reflns_theta_min         2.394
_diffrn_ambient_temperature      123(2)
_diffrn_detector                 'CCD plate'
_diffrn_detector_area_resol_mean ?
_diffrn_measured_fraction_theta_full 0.999
_diffrn_measured_fraction_theta_max 0.921
_diffrn_measurement_details      
;
List of Runs (angles in degrees, time in seconds):

  # Type    Start    End  Width  t~exp~   \w     \q     \k     \f   Frames
#--------------------------------------------------------------------------
  1  \w   -110.00  70.00   0.30   48.00    --  -20.00  45.00   0.00  600
  2  \w   -110.00  70.00   0.30   48.00    --  -20.00  45.00  90.00  600
;
_diffrn_measurement_device       'abstract diffractometer'
_diffrn_measurement_device_type  
'dtrek-CrysAlisPro-abstract goniometer imported rigaku-d*trek images'
_diffrn_measurement_method       '\w scans'
_diffrn_orient_matrix_type       
'CrysAlisPro convention (1999,Acta A55,543-557)'
_diffrn_orient_matrix_UB_11      -0.0006505000
_diffrn_orient_matrix_UB_12      -0.0470099000
_diffrn_orient_matrix_UB_13      0.0084445000
_diffrn_orient_matrix_UB_21      0.0218678000
_diffrn_orient_matrix_UB_22      -0.0029850000
_diffrn_orient_matrix_UB_23      0.0011870000
_diffrn_orient_matrix_UB_31      0.0017569000
_diffrn_orient_matrix_UB_32      0.0198053000
_diffrn_orient_matrix_UB_33      0.0202419000
_diffrn_radiation_monochromator  graphite
_diffrn_radiation_probe          x-ray
_diffrn_radiation_type           'Mo K\a'
_diffrn_radiation_wavelength     0.71073
_diffrn_source                   'fine-focus sealed X-ray tube'
_diffrn_source_type              'Enhance (Mo) X-ray Source'
_reflns_Friedel_coverage         0.000
_reflns_Friedel_fraction_full    .
_reflns_Friedel_fraction_max     .
_reflns_number_gt                7841
_reflns_number_total             21919
_reflns_odcompleteness_completeness 99.88
_reflns_odcompleteness_iscentric 1
_reflns_odcompleteness_theta     26.32
_reflns_special_details          
;
 Reflections were merged by SHELXL according to the crystal
 class for the calculation of statistics and refinement.
 
 _reflns_Friedel_fraction is defined as the number of unique
 Friedel pairs measured divided by the number that would be
 possible theoretically, ignoring centric projections and
 systematic absences.
;
_reflns_threshold_expression     'I > 2\s(I)'
_computing_cell_refinement       'CrysAlisPro 1.171.41.93a (Rigaku OD, 2020)'
_computing_data_collection       'CrysAlisPro 1.171.41.93a (Rigaku OD, 2020)'
_computing_data_reduction        'CrysAlisPro 1.171.41.93a (Rigaku OD, 2020)'
_computing_molecular_graphics    'Olex2 1.3 (Dolomanov et al., 2009)'
_computing_publication_material  'Olex2 1.3 (Dolomanov et al., 2009)'
_computing_structure_refinement  'SHELXL 2018/3 (Sheldrick, 2015)'
_computing_structure_solution    'SHELXT 2018/2 (Sheldrick, 2018)'
_refine_diff_density_max         0.961
_refine_diff_density_min         -1.030
_refine_diff_density_rms         0.105
_refine_ls_extinction_coef       .
_refine_ls_extinction_method     none
_refine_ls_goodness_of_fit_ref   1.021
_refine_ls_hydrogen_treatment    constr
_refine_ls_matrix_type           full
_refine_ls_number_parameters     1017
_refine_ls_number_reflns         21919
_refine_ls_number_restraints     152
_refine_ls_R_factor_all          0.2728
_refine_ls_R_factor_gt           0.1162
_refine_ls_restrained_S_all      1.025
_refine_ls_shift/su_max          0.000
_refine_ls_shift/su_mean         0.000
_refine_ls_structure_factor_coef Fsqd
_refine_ls_weighting_details     
'w=1/[\s^2^(Fo^2^)+(0.1966P)^2^] where P=(Fo^2^+2Fc^2^)/3'
_refine_ls_weighting_scheme      calc
_refine_ls_wR_factor_gt          0.3059
_refine_ls_wR_factor_ref         0.3935
_refine_special_details          ?
_olex2_refinement_description    
;
1. Fixed Uiso
 At 1.2 times of:
  All C(H) groups, All C(H,H) groups
 At 1.5 times of:
  All C(H,H,H) groups
2. Restrained distances
 C83-C82 = C82-C81 = C81-C80 = C79-C80 = C79-C78
 1.56 with sigma of 0.01
 Cl3-C71 = Cl2-C71
 1.76 with sigma of 0.01
 C80-C78
 2.56 with sigma of 0.03
 Cl3-Cl2
 2.87 with sigma of 0.02
 C81-C79
 2.56 with sigma of 0.03
 C83-C81
 2.56 with sigma of 0.03
 C82-C80
 2.56 with sigma of 0.03
 C75-C76 = C75-C74 = C72-C73
 1.56 with sigma of 0.01
 C74-C72
 2.56 with sigma of 0.02
 C76-C77
 1.56 with sigma of 0.01
 C77-C75
 2.56 with sigma of 0.02
 C76-C74
 2.56 with sigma of 0.02
 C75-C73
 2.56 with sigma of 0.02
3. Uiso/Uaniso restraints and constraints
Uanis(C71) \\sim Ueq: with sigma of 0.02 and sigma for terminal atoms of 0.02
Uanis(C78) \\sim Ueq, Uanis(C79) \\sim Ueq, Uanis(C80) \\sim Ueq, Uanis(C81)
\\sim Ueq, Uanis(C82) \\sim Ueq, Uanis(C83) \\sim Ueq, Uanis(C76) \\sim Ueq,
Uanis(C75) \\sim Ueq, Uanis(C74) \\sim Ueq, Uanis(C73) \\sim Ueq, Uanis(C72)
\\sim Ueq, Uanis(C77) \\sim Ueq: with sigma of 0.02 and sigma for terminal
atoms of 0.02
4. Rigid body (RIGU) restrains
 C78, C79, C80, C81, C82, C83, C76, C75, C74, C73, C72, C77
 with sigma for 1-2 distances of 0.004 and sigma for 1-3 distances of 0.004
5. Others
 Fixed Sof: H23(0.5) H70A(0.5) H70B(0.5) C78(0.5) H78A(0.5) H78B(0.5)
 H78C(0.5) C79(0.5) H79A(0.5) H79B(0.5) C80(0.5) H80A(0.5) H80B(0.5) C81(0.5)
 H81A(0.5) H81B(0.5) C82(0.5) H82A(0.5) H82B(0.5) C83(0.5) H83A(0.5) H83B(0.5)
 H83C(0.5) Cl2(0.5) Cl3(0.5) C71(0.5) H71A(0.5) H71B(0.5)
6.a Secondary CH2 refined with riding coordinates:
 C70(H70A,H70B), C79(H79A,H79B), C80(H80A,H80B), C81(H81A,H81B), C82(H82A,
 H82B), C76(H76A,H76B), C75(H75A,H75B), C74(H74A,H74B), C73(H73A,H73B),
 C71(H71A,H71B)
6.b Me refined with riding coordinates:
 C78(H78A,H78B,H78C), C83(H83A,H83B,H83C), C72(H72A,H72B,H72C), C77(H77A,H77B,
 H77C)
6.c Aromatic/amide H refined with riding coordinates:
 C15(H15), C12(H12), C4(H4), C7(H7), C8(H8), C23(H23), C20(H20), C9(H9),
 C16(H16), C17(H17), C37(H37), C33(H33), C34(H34), C29(H29), C30(H30), C36(H36),
  C26(H26), C27(H27), C40(H40), C1(H1), C24(H24), C44(H44), C43(H43), C41(H41)
6.d Idealised Me refined as rotating group:
 C31(H31A,H31B,H31C), C38(H38A,H38B,H38C), C45(H45A,H45B,H45C)
;
_atom_sites_solution_hydrogens   geom
_atom_sites_solution_primary     dual
_atom_sites_solution_secondary   ?
loop_
_atom_site_label
_atom_site_type_symbol
_atom_site_fract_x
_atom_site_fract_y
_atom_site_fract_z
_atom_site_U_iso_or_equiv
_atom_site_adp_type
_atom_site_occupancy
_atom_site_site_symmetry_order
_atom_site_calc_flag
_atom_site_refinement_flags_posn
_atom_site_refinement_flags_adp
_atom_site_refinement_flags_occupancy
_atom_site_disorder_assembly
_atom_site_disorder_group
F11 F 0.54033(9) 0.7535(2) 0.51677(10) 0.0534(8) Uani 1 1 d . . . . .
F5 F 0.59717(9) 0.6451(2) 0.56687(10) 0.0505(8) Uani 1 1 d . . . . .
F2 F 0.63794(9) 1.0163(2) 0.60278(10) 0.0519(8) Uani 1 1 d . . . . .
F20 F 0.49023(10) 0.7410(2) 0.68914(10) 0.0565(8) Uani 1 1 d . . . . .
F6 F 0.57400(10) 0.8004(2) 0.69154(10) 0.0565(8) Uani 1 1 d . . . . .
F1 F 0.57113(9) 0.9454(2) 0.62841(10) 0.0523(8) Uani 1 1 d . . . . .
F16 F 0.50697(10) 0.9060(2) 0.56471(10) 0.0563(9) Uani 1 1 d . . . . .
F4 F 0.66455(9) 0.7182(2) 0.54050(10) 0.0547(8) Uani 1 1 d . . . . .
F3 F 0.68652(9) 0.9057(2) 0.55803(10) 0.0560(9) Uani 1 1 d . . . . .
F15 F 0.46896(10) 0.6097(2) 0.61992(10) 0.0569(9) Uani 1 1 d . . . . .
F10 F 0.54720(11) 0.5183(2) 0.61041(11) 0.0615(9) Uani 1 1 d . . . . .
F12 F 0.49391(11) 0.6573(3) 0.45953(11) 0.0709(10) Uani 1 1 d . . . . .
F19 F 0.43894(11) 0.8772(3) 0.70822(12) 0.0715(11) Uani 1 1 d . . . . .
O1 O 0.61471(12) 0.8263(2) 0.41994(12) 0.0499(9) Uani 1 1 d . . . . .
F7 F 0.61099(11) 0.6946(3) 0.75249(12) 0.0711(10) Uani 1 1 d . . . . .
F17 F 0.45623(12) 1.0424(3) 0.58534(14) 0.0801(12) Uani 1 1 d . . . . .
O2 O 0.71376(12) 0.9747(2) 0.10989(13) 0.0549(10) Uani 1 1 d . . . . .
F13 F 0.43339(13) 0.5357(3) 0.48034(12) 0.0853(13) Uani 1 1 d . . . . .
F18 F 0.42062(11) 1.0299(3) 0.65717(14) 0.0816(12) Uani 1 1 d . . . . .
F8 F 0.61820(12) 0.4997(3) 0.74339(13) 0.0803(12) Uani 1 1 d . . . . .
N2 N 0.71328(12) 0.5929(3) 0.16519(13) 0.0375(10) Uani 1 1 d . . . . .
F14 F 0.42184(13) 0.5154(3) 0.56115(13) 0.0847(13) Uani 1 1 d . . . . .
F9 F 0.58671(12) 0.4161(2) 0.67130(13) 0.0792(12) Uani 1 1 d . . . . .
N3 N 0.84269(13) 0.3495(3) 0.12648(13) 0.0401(10) Uani 1 1 d . . . . .
N1 N 0.66201(13) 0.5368(3) 0.32253(14) 0.0437(11) Uani 1 1 d . . . . .
O3 O 0.90778(14) 0.4351(3) -0.02049(13) 0.0694(13) Uani 1 1 d . . . . .
C6 C 0.70135(15) 0.5774(3) 0.20563(16) 0.0364(11) Uani 1 1 d . . . . .
C5 C 0.72711(16) 0.6030(3) 0.24050(17) 0.0404(13) Uani 1 1 d . . . . .
C3 C 0.67451(17) 0.5521(3) 0.28201(18) 0.0444(14) Uani 1 1 d . . . . .
C14 C 0.80877(15) 0.4073(3) 0.13726(16) 0.0372(12) Uani 1 1 d . . . . .
C15 C 0.81709(16) 0.4770(3) 0.16658(17) 0.0395(12) Uani 1 1 d . . . . .
H15 H 0.844033 0.484579 0.179216 0.047 Uiso 1 1 calc R U . . .
C12 C 0.73775(15) 0.4570(3) 0.12742(16) 0.0366(11) Uani 1 1 d . . . . .
H12 H 0.711179 0.451902 0.113592 0.044 Uiso 1 1 calc R U . . .
C19 C 0.83994(16) 0.2507(3) 0.14004(16) 0.0382(12) Uani 1 1 d . . . . .
C2 C 0.64904(16) 0.5208(3) 0.24751(17) 0.0394(12) Uani 1 1 d . . . . .
C4 C 0.71302(16) 0.5931(3) 0.27938(17) 0.0416(12) Uani 1 1 d . . . . .
H4 H 0.729288 0.613708 0.303144 0.050 Uiso 1 1 calc R U . . .
C11 C 0.74663(15) 0.5272(3) 0.15705(16) 0.0377(12) Uani 1 1 d . . . . .
C13 C 0.76899(17) 0.3927(3) 0.11804(16) 0.0413(12) Uani 1 1 d . . . . .
C7 C 0.66232(15) 0.5372(3) 0.20866(17) 0.0388(12) Uani 1 1 d . . . . .
H7 H 0.645140 0.521349 0.184763 0.047 Uiso 1 1 calc R U . . .
C8 C 0.77021(16) 0.6360(3) 0.23918(17) 0.0404(12) Uani 1 1 d . . . . .
H8 H 0.780661 0.680979 0.258850 0.049 Uiso 1 1 calc R U . . .
C23 C 0.80839(17) 0.0932(3) 0.13400(17) 0.0424(13) Uani 1 1 d . . . . .
H23 H 0.788754 0.050393 0.121543 0.051 Uiso 0.5 1 calc R U P . .
C10 C 0.78574(16) 0.5377(3) 0.17807(16) 0.0394(12) Uani 1 1 d . . . . .
C20 C 0.86833(16) 0.2176(4) 0.17085(17) 0.0432(13) Uani 1 1 d . . . . .
H20 H 0.888611 0.259687 0.182657 0.052 Uiso 1 1 calc R U . . .
C18 C 0.80850(16) 0.1916(3) 0.12173(16) 0.0413(13) Uani 1 1 d . . . . .
C25 C 0.65109(16) 0.6086(3) 0.34742(17) 0.0418(12) Uani 1 1 d . . . . .
C21 C 0.86819(16) 0.1232(4) 0.18538(17) 0.0415(13) Uani 1 1 d . . . . .
C58 C 0.50867(16) 0.6845(4) 0.57220(17) 0.0434(13) Uani 1 1 d . . . . .
C32 C 0.71412(15) 0.6903(3) 0.15200(16) 0.0378(12) Uani 1 1 d . . . . .
C9 C 0.79531(16) 0.6062(3) 0.21194(16) 0.0397(12) Uani 1 1 d . . . . .
H9 H 0.821866 0.632017 0.214896 0.048 Uiso 1 1 calc R U . . .
C39 C 0.85737(15) 0.3658(3) 0.08777(17) 0.0407(12) Uani 1 1 d . . . . .
C16 C 0.75771(18) 0.3141(4) 0.08990(18) 0.0474(13) Uani 1 1 d . . . . .
H16 H 0.736688 0.326030 0.068623 0.057 Uiso 1 1 calc R U . . .
C22 C 0.83838(17) 0.0629(3) 0.16503(17) 0.0432(13) Uani 1 1 d . . . . .
C53 C 0.57496(17) 0.7050(4) 0.68537(19) 0.0495(14) Uani 1 1 d . . . . .
C17 C 0.77450(17) 0.2250(4) 0.09125(18) 0.0474(14) Uani 1 1 d . . . . .
H17 H 0.763690 0.181067 0.071271 0.057 Uiso 1 1 calc R U . . .
C37 C 0.74222(15) 0.7232(3) 0.12595(16) 0.0393(12) Uani 1 1 d . . . . .
H37 H 0.761973 0.681100 0.117729 0.047 Uiso 1 1 calc R U . . .
C33 C 0.68467(15) 0.7545(3) 0.16320(16) 0.0397(12) Uani 1 1 d . . . . .
H33 H 0.665457 0.733602 0.180322 0.048 Uiso 1 1 calc R U . . .
C34 C 0.68325(16) 0.8495(3) 0.14940(17) 0.0425(12) Uani 1 1 d . . . . .
H34 H 0.663172 0.891349 0.157112 0.051 Uiso 1 1 calc R U . . .
C63 C 0.47715(17) 0.6224(4) 0.58053(18) 0.0463(13) Uani 1 1 d . . . . .
C52 C 0.55649(16) 0.6670(4) 0.64839(19) 0.0468(14) Uani 1 1 d . . . . .
C29 C 0.64130(17) 0.7754(4) 0.36092(18) 0.0473(14) Uani 1 1 d . . . . .
H29 H 0.643221 0.839656 0.353179 0.057 Uiso 1 1 calc R U . . .
C28 C 0.62606(16) 0.7533(4) 0.39817(17) 0.0432(12) Uani 1 1 d . . . . .
C35 C 0.71192(17) 0.8812(3) 0.12410(17) 0.0431(13) Uani 1 1 d . . . . .
C30 C 0.65330(16) 0.7061(3) 0.33588(17) 0.0442(13) Uani 1 1 d . . . . .
H30 H 0.663015 0.722597 0.311023 0.053 Uiso 1 1 calc R U . . .
C50 C 0.64108(15) 0.7756(4) 0.56255(16) 0.0424(12) Uani 1 1 d . . . . .
C48 C 0.62798(16) 0.9241(4) 0.59299(17) 0.0437(13) Uani 1 1 d . . . . .
C46 C 0.57877(15) 0.7912(3) 0.59745(17) 0.0397(12) Uani 1 1 d . . . . .
C36 C 0.74117(16) 0.8180(3) 0.11205(17) 0.0448(13) Uani 1 1 d . . . . .
H36 H 0.760126 0.838864 0.094652 0.054 Uiso 1 1 calc R U . . .
C59 C 0.51212(16) 0.6934(4) 0.53056(19) 0.0480(14) Uani 1 1 d . . . . .
C47 C 0.59224(15) 0.8845(4) 0.60575(17) 0.0407(12) Uani 1 1 d . . . . .
C64 C 0.50354(16) 0.8176(4) 0.62616(17) 0.0445(13) Uani 1 1 d . . . . .
C69 C 0.48363(17) 0.8141(4) 0.66155(19) 0.0504(14) Uani 1 1 d . . . . .
C49 C 0.65204(15) 0.8688(4) 0.57062(17) 0.0425(13) Uani 1 1 d . . . . .
C57 C 0.56195(17) 0.5670(4) 0.6455(2) 0.0527(15) Uani 1 1 d . . . . .
C65 C 0.49182(16) 0.8956(4) 0.60158(18) 0.0472(13) Uani 1 1 d . . . . .
C26 C 0.63577(19) 0.5857(4) 0.38551(18) 0.0531(15) Uani 1 1 d . . . . .
H26 H 0.633868 0.521520 0.393341 0.064 Uiso 1 1 calc R U . . .
C51 C 0.60571(16) 0.7386(4) 0.57630(18) 0.0462(13) Uani 1 1 d . . . . .
C27 C 0.62387(19) 0.6563(4) 0.41061(19) 0.0550(16) Uani 1 1 d . . . . .
H27 H 0.614403 0.640795 0.435692 0.066 Uiso 1 1 calc R U . . .
C54 C 0.59531(17) 0.6508(5) 0.71719(19) 0.0530(15) Uani 1 1 d . . . . .
C62 C 0.45205(18) 0.5743(4) 0.5501(2) 0.0570(16) Uani 1 1 d . . . . .
C60 C 0.48817(18) 0.6447(4) 0.49946(18) 0.0494(14) Uani 1 1 d . . . . .
C40 C 0.88785(16) 0.3071(4) 0.07493(17) 0.0448(13) Uani 1 1 d . . . . .
H40 H 0.896933 0.253985 0.090865 0.054 Uiso 1 1 calc R U . . .
C1 C 0.61020(17) 0.4709(4) 0.25034(19) 0.0492(14) Uani 1 1 d . . . . .
H1 H 0.588464 0.483861 0.229927 0.059 Uiso 1 1 calc R U . . .
C24 C 0.89699(17) 0.0927(4) 0.21981(18) 0.0511(15) Uani 1 1 d . . . . .
H24 H 0.923339 0.119547 0.221744 0.061 Uiso 1 1 calc R U . . .
C68 C 0.45650(17) 0.8849(4) 0.6727(2) 0.0537(15) Uani 1 1 d . . . . .
C44 C 0.84387(18) 0.4429(4) 0.06307(18) 0.0533(15) Uani 1 1 d . . . . .
H44 H 0.823017 0.482479 0.070808 0.064 Uiso 1 1 calc R U . . .
C42 C 0.89205(18) 0.4065(4) 0.01477(18) 0.0526(14) Uani 1 1 d . . . . .
C31 C 0.5953(2) 0.8069(4) 0.45667(19) 0.0607(16) Uani 1 1 d . . . . .
H31A H 0.571007 0.768484 0.449612 0.091 Uiso 1 1 calc R U . . .
H31B H 0.587786 0.866591 0.468664 0.091 Uiso 1 1 calc R U . . .
H31C H 0.614330 0.772625 0.476230 0.091 Uiso 1 1 calc R U . . .
C55 C 0.59884(19) 0.5521(5) 0.7123(2) 0.0583(16) Uani 1 1 d . . . . .
C66 C 0.46474(18) 0.9678(4) 0.6104(2) 0.0583(16) Uani 1 1 d . . . . .
C56 C 0.58262(19) 0.5115(4) 0.6771(2) 0.0551(15) Uani 1 1 d . . . . .
C43 C 0.86095(19) 0.4620(4) 0.02695(19) 0.0594(17) Uani 1 1 d . . . . .
H43 H 0.851043 0.513733 0.010561 0.071 Uiso 1 1 calc R U . . .
C61 C 0.4575(2) 0.5835(4) 0.5092(2) 0.0606(16) Uani 1 1 d . . . . .
C41 C 0.90530(18) 0.3264(4) 0.03826(18) 0.0521(15) Uani 1 1 d . . . . .
H41 H 0.925525 0.286008 0.029796 0.063 Uiso 1 1 calc R U . . .
C67 C 0.44715(18) 0.9600(5) 0.6474(2) 0.0631(18) Uani 1 1 d . . . . .
C38 C 0.6827(3) 1.0387(4) 0.1202(3) 0.085(2) Uani 1 1 d . . . . .
H38A H 0.656066 1.015847 0.108346 0.128 Uiso 1 1 calc R U . . .
H38B H 0.687540 1.101623 0.109518 0.128 Uiso 1 1 calc R U . . .
H38C H 0.683341 1.041997 0.149756 0.128 Uiso 1 1 calc R U . . .
B02O B 0.53648(18) 0.7392(4) 0.61133(19) 0.0403(14) Uani 1 1 d . . . . .
C45 C 0.9409(3) 0.3830(6) -0.0331(3) 0.100(3) Uani 1 1 d . . . . .
H45A H 0.946361 0.404750 -0.059964 0.150 Uiso 1 1 calc R U . . .
H45B H 0.934058 0.315656 -0.034390 0.150 Uiso 1 1 calc R U . . .
H45C H 0.965059 0.392657 -0.013637 0.150 Uiso 1 1 calc R U . . .
Cl1 Cl 0.71406(7) 0.83863(18) 0.46801(7) 0.1015(7) Uani 1 1 d . . . . .
C70 C 0.750000 0.7755(9) 0.500000 0.085(3) Uani 1 2 d S T P . .
H70A H 0.764850 0.733923 0.482799 0.102 Uiso 0.5 1 calc R U P . .
H70B H 0.735149 0.733926 0.517202 0.102 Uiso 0.5 1 calc R U P . .
C78 C 0.6654(7) 0.2715(15) 0.1873(8) 0.150(8) Uani 0.5 1 d D U P A -1
H78A H 0.635748 0.269607 0.185015 0.225 Uiso 0.5 1 calc R U P A -1
H78B H 0.674543 0.337292 0.187552 0.225 Uiso 0.5 1 calc R U P A -1
H78C H 0.674807 0.238532 0.164186 0.225 Uiso 0.5 1 calc R U P A -1
C79 C 0.6835(10) 0.221(3) 0.2281(9) 0.237(13) Uani 0.5 1 d D U P A -1
H79A H 0.675029 0.154404 0.228475 0.284 Uiso 0.5 1 calc R U P A -1
H79B H 0.674763 0.253928 0.252021 0.284 Uiso 0.5 1 calc R U P A -1
C80 C 0.7314(9) 0.230(3) 0.2274(13) 0.284(15) Uani 0.5 1 d D U P A -1
H80A H 0.745760 0.183248 0.245948 0.341 Uiso 0.5 1 calc R U P A -1
H80B H 0.738582 0.218851 0.199691 0.341 Uiso 0.5 1 calc R U P A -1
C81 C 0.7437(12) 0.334(2) 0.2417(15) 0.306(17) Uani 0.5 1 d D U P A -1
H81A H 0.719945 0.366183 0.251032 0.368 Uiso 0.5 1 calc R U P A -1
H81B H 0.752163 0.370176 0.218629 0.368 Uiso 0.5 1 calc R U P A -1
C82 C 0.7798(16) 0.331(3) 0.2777(15) 0.305(18) Uani 0.5 1 d D U P A -1
H82A H 0.803178 0.367074 0.269466 0.366 Uiso 0.5 1 calc R U P A -1
H82B H 0.771013 0.362742 0.301812 0.366 Uiso 0.5 1 calc R U P A -1
C83 C 0.7939(13) 0.227(3) 0.2894(13) 0.264(18) Uani 0.5 1 d D U P A -1
H83A H 0.816076 0.228547 0.311512 0.395 Uiso 0.5 1 calc R U P A -1
H83B H 0.771018 0.191404 0.298060 0.395 Uiso 0.5 1 calc R U P A -1
H83C H 0.803174 0.195734 0.265723 0.395 Uiso 0.5 1 calc R U P A -1
C76 C 0.4712(7) 0.8375(14) 0.3299(8) 0.338(12) Uani 1 1 d D U . B -1
H76A H 0.463678 0.844964 0.300353 0.405 Uiso 1 1 calc R U . B -1
H76B H 0.481357 0.898952 0.341135 0.405 Uiso 1 1 calc R U . B -1
C75 C 0.5052(6) 0.7598(12) 0.3383(5) 0.266(8) Uani 1 1 d D U . B -1
H75A H 0.496268 0.712434 0.357323 0.320 Uiso 1 1 calc R U . B -1
H75B H 0.530238 0.789714 0.351420 0.320 Uiso 1 1 calc R U . B -1
C74 C 0.5150(7) 0.7074(14) 0.2980(6) 0.292(9) Uani 1 1 d D U . B -1
H74A H 0.538049 0.737889 0.286644 0.350 Uiso 1 1 calc R U . B -1
H74B H 0.491097 0.707757 0.277167 0.350 Uiso 1 1 calc R U . B -1
C73 C 0.5270(6) 0.5951(14) 0.3137(6) 0.250(8) Uani 1 1 d D U . B -1
H73A H 0.556787 0.585916 0.316798 0.300 Uiso 1 1 calc R U . B -1
H73B H 0.516953 0.582358 0.340118 0.300 Uiso 1 1 calc R U . B -1
C72 C 0.5059(5) 0.5271(11) 0.2800(5) 0.207(6) Uani 1 1 d D U . B -1
H72A H 0.511964 0.461375 0.287661 0.311 Uiso 1 1 calc R U . B -1
H72B H 0.476520 0.537071 0.277243 0.311 Uiso 1 1 calc R U . B -1
H72C H 0.516147 0.540610 0.254044 0.311 Uiso 1 1 calc R U . B -1
C77 C 0.4326(7) 0.805(2) 0.3511(9) 0.363(14) Uani 1 1 d D U . B -1
H77A H 0.411153 0.852314 0.346287 0.545 Uiso 1 1 calc R U . B -1
H77B H 0.422735 0.744181 0.339746 0.545 Uiso 1 1 calc R U . B -1
H77C H 0.440349 0.797969 0.380378 0.545 Uiso 1 1 calc R U . B -1
Cl2 Cl 0.7073(3) 0.5232(5) 0.4753(3) 0.218(5) Uani 0.5 1 d D . P C -1
Cl3 Cl 0.6727(3) 0.3582(5) 0.5064(2) 0.170(3) Uani 0.5 1 d D . P C -1
C71 C 0.6700(5) 0.4810(8) 0.5042(5) 0.120(7) Uani 0.5 1 d D U P C -1
H71A H 0.674515 0.507584 0.531983 0.144 Uiso 0.5 1 calc R U P C -1
H71B H 0.642844 0.500881 0.491745 0.144 Uiso 0.5 1 calc R U P C -1

loop_
_atom_site_aniso_label
_atom_site_aniso_U_11
_atom_site_aniso_U_22
_atom_site_aniso_U_33
_atom_site_aniso_U_23
_atom_site_aniso_U_13
_atom_site_aniso_U_12
F11 0.0465(17) 0.0521(19) 0.066(2) 0.0058(15) 0.0262(15) -0.0124(14)
F5 0.0504(18) 0.0313(16) 0.075(2) -0.0077(14) 0.0303(16) -0.0034(13)
F2 0.0466(18) 0.0353(17) 0.077(2) 0.0074(15) 0.0183(16) -0.0073(13)
F20 0.058(2) 0.0470(19) 0.070(2) -0.0010(16) 0.0332(17) -0.0016(15)
F6 0.055(2) 0.045(2) 0.071(2) -0.0072(16) 0.0171(17) -0.0020(15)
F1 0.0445(17) 0.0364(16) 0.081(2) -0.0079(15) 0.0281(16) -0.0010(13)
F16 0.0527(19) 0.0419(18) 0.079(2) 0.0082(16) 0.0289(17) 0.0053(14)
F4 0.0455(17) 0.056(2) 0.068(2) -0.0034(16) 0.0283(15) 0.0040(14)
F3 0.0418(17) 0.059(2) 0.073(2) 0.0123(16) 0.0281(15) -0.0097(14)
F15 0.063(2) 0.0437(18) 0.070(2) -0.0011(15) 0.0341(17) -0.0123(15)
F10 0.070(2) 0.0352(18) 0.082(2) -0.0016(17) 0.0220(19) -0.0001(16)
F12 0.071(2) 0.083(3) 0.064(2) -0.0119(19) 0.0319(19) -0.012(2)
F19 0.056(2) 0.072(2) 0.095(3) -0.030(2) 0.0415(19) -0.0089(17)
O1 0.059(2) 0.035(2) 0.062(2) -0.0004(17) 0.0318(19) 0.0052(17)
F7 0.058(2) 0.084(3) 0.072(2) 0.004(2) 0.0088(19) 0.0019(19)
F17 0.070(2) 0.048(2) 0.127(3) 0.014(2) 0.029(2) 0.0235(18)
O2 0.063(3) 0.0274(19) 0.080(3) 0.0098(18) 0.034(2) 0.0045(17)
F13 0.090(3) 0.083(3) 0.088(3) -0.039(2) 0.029(2) -0.038(2)
F18 0.057(2) 0.056(2) 0.139(4) -0.025(2) 0.038(2) 0.0125(17)
F8 0.074(3) 0.068(2) 0.098(3) 0.028(2) 0.004(2) -0.005(2)
N2 0.043(2) 0.024(2) 0.050(3) 0.0003(17) 0.0256(19) 0.0059(17)
F14 0.087(3) 0.076(3) 0.099(3) -0.022(2) 0.046(2) -0.048(2)
F9 0.080(3) 0.035(2) 0.123(3) 0.016(2) 0.014(2) -0.0002(17)
N3 0.045(2) 0.0199(19) 0.061(3) 0.0047(18) 0.029(2) 0.0050(16)
N1 0.051(3) 0.023(2) 0.063(3) 0.0026(19) 0.034(2) 0.0015(18)
O3 0.078(3) 0.069(3) 0.068(3) 0.026(2) 0.040(2) 0.022(2)
C6 0.040(3) 0.025(2) 0.049(3) -0.002(2) 0.022(2) 0.004(2)
C5 0.051(3) 0.016(2) 0.059(3) 0.004(2) 0.027(3) 0.007(2)
C3 0.050(3) 0.024(2) 0.066(4) 0.011(2) 0.035(3) 0.009(2)
C14 0.038(3) 0.022(2) 0.056(3) 0.003(2) 0.024(2) 0.0026(19)
C15 0.038(3) 0.024(2) 0.061(3) 0.003(2) 0.025(2) 0.001(2)
C12 0.036(3) 0.024(2) 0.052(3) 0.001(2) 0.013(2) 0.0013(19)
C19 0.046(3) 0.022(2) 0.051(3) 0.000(2) 0.026(3) 0.001(2)
C2 0.037(3) 0.027(3) 0.057(3) 0.008(2) 0.016(3) 0.007(2)
C4 0.045(3) 0.021(2) 0.062(3) 0.003(2) 0.023(3) 0.004(2)
C11 0.040(3) 0.024(2) 0.054(3) 0.007(2) 0.024(2) 0.005(2)
C13 0.056(3) 0.022(2) 0.050(3) -0.004(2) 0.023(3) 0.004(2)
C7 0.038(3) 0.026(2) 0.054(3) 0.004(2) 0.015(2) 0.007(2)
C8 0.045(3) 0.017(2) 0.063(3) 0.001(2) 0.025(3) -0.0012(19)
C23 0.053(3) 0.022(2) 0.058(3) -0.002(2) 0.029(3) 0.001(2)
C10 0.045(3) 0.025(2) 0.053(3) 0.006(2) 0.026(3) 0.002(2)
C20 0.041(3) 0.032(3) 0.062(4) 0.003(2) 0.031(3) -0.001(2)
C18 0.050(3) 0.027(3) 0.051(3) -0.002(2) 0.026(3) 0.009(2)
C25 0.046(3) 0.028(3) 0.057(3) 0.002(2) 0.027(2) 0.006(2)
C21 0.038(3) 0.032(3) 0.058(3) 0.007(2) 0.024(3) 0.001(2)
C58 0.040(3) 0.035(3) 0.059(3) 0.001(2) 0.022(3) 0.001(2)
C32 0.037(3) 0.022(2) 0.057(3) 0.000(2) 0.018(2) 0.0035(19)
C9 0.041(3) 0.021(2) 0.059(3) 0.004(2) 0.017(2) 0.001(2)
C39 0.039(3) 0.026(2) 0.062(3) 0.004(2) 0.027(2) -0.003(2)
C16 0.053(3) 0.036(3) 0.058(3) -0.001(3) 0.022(3) 0.004(2)
C22 0.053(3) 0.022(2) 0.062(3) 0.005(2) 0.034(3) 0.007(2)
C53 0.044(3) 0.043(3) 0.066(4) 0.003(3) 0.027(3) -0.001(2)
C17 0.056(3) 0.030(3) 0.060(4) -0.007(2) 0.023(3) 0.003(2)
C37 0.039(3) 0.028(3) 0.054(3) -0.002(2) 0.020(2) 0.004(2)
C33 0.039(3) 0.028(3) 0.056(3) -0.001(2) 0.024(2) 0.003(2)
C34 0.043(3) 0.026(3) 0.061(3) -0.003(2) 0.018(3) 0.008(2)
C63 0.050(3) 0.036(3) 0.057(3) 0.001(3) 0.025(3) -0.006(2)
C52 0.039(3) 0.036(3) 0.070(4) 0.002(3) 0.027(3) -0.004(2)
C29 0.052(3) 0.023(2) 0.072(4) 0.010(2) 0.034(3) 0.009(2)
C28 0.044(3) 0.032(3) 0.057(3) 0.000(2) 0.022(3) 0.005(2)
C35 0.052(3) 0.025(3) 0.055(3) 0.001(2) 0.016(3) -0.001(2)
C30 0.046(3) 0.029(3) 0.063(3) 0.005(2) 0.029(3) 0.002(2)
C50 0.038(3) 0.038(3) 0.055(3) 0.002(2) 0.022(2) 0.002(2)
C48 0.040(3) 0.032(3) 0.061(3) 0.007(2) 0.014(3) -0.008(2)
C46 0.035(3) 0.030(3) 0.057(3) 0.006(2) 0.017(2) -0.001(2)
C36 0.049(3) 0.030(3) 0.061(3) -0.005(2) 0.029(3) -0.003(2)
C59 0.040(3) 0.041(3) 0.068(4) 0.001(3) 0.026(3) -0.002(2)
C47 0.035(3) 0.032(3) 0.057(3) -0.004(2) 0.014(2) 0.003(2)
C64 0.037(3) 0.042(3) 0.058(3) -0.005(3) 0.021(3) -0.004(2)
C69 0.044(3) 0.044(3) 0.067(4) -0.005(3) 0.024(3) -0.003(2)
C49 0.031(3) 0.041(3) 0.059(3) 0.008(2) 0.019(2) -0.004(2)
C57 0.045(3) 0.042(3) 0.076(4) 0.005(3) 0.026(3) -0.002(3)
C65 0.041(3) 0.038(3) 0.066(4) -0.001(3) 0.020(3) 0.000(2)
C26 0.073(4) 0.025(3) 0.070(4) 0.009(2) 0.043(3) 0.004(2)
C51 0.040(3) 0.035(3) 0.066(4) -0.002(3) 0.020(3) 0.000(2)
C27 0.074(4) 0.032(3) 0.068(4) 0.005(3) 0.046(3) 0.007(3)
C54 0.039(3) 0.067(4) 0.055(4) 0.001(3) 0.012(3) -0.009(3)
C62 0.056(4) 0.039(3) 0.082(4) -0.010(3) 0.037(3) -0.020(3)
C60 0.050(3) 0.047(3) 0.055(4) -0.005(3) 0.022(3) -0.003(3)
C40 0.047(3) 0.033(3) 0.059(3) 0.010(2) 0.025(3) 0.007(2)
C1 0.039(3) 0.044(3) 0.067(4) 0.012(3) 0.019(3) 0.003(2)
C24 0.040(3) 0.045(3) 0.073(4) 0.007(3) 0.028(3) 0.000(2)
C68 0.046(3) 0.049(4) 0.072(4) -0.015(3) 0.030(3) -0.003(3)
C44 0.055(3) 0.037(3) 0.074(4) 0.011(3) 0.033(3) 0.014(3)
C42 0.057(4) 0.046(3) 0.059(4) 0.011(3) 0.025(3) 0.003(3)
C31 0.070(4) 0.050(4) 0.069(4) 0.004(3) 0.037(3) 0.014(3)
C55 0.048(4) 0.057(4) 0.071(4) 0.026(4) 0.012(3) -0.005(3)
C66 0.045(3) 0.043(3) 0.089(5) -0.005(3) 0.017(3) 0.008(3)
C56 0.048(3) 0.049(4) 0.070(4) 0.015(3) 0.013(3) 0.000(3)
C43 0.066(4) 0.046(3) 0.072(4) 0.024(3) 0.031(3) 0.019(3)
C61 0.065(4) 0.043(3) 0.079(5) -0.013(3) 0.029(3) -0.008(3)
C41 0.056(3) 0.041(3) 0.065(4) 0.006(3) 0.031(3) 0.009(3)
C67 0.045(3) 0.049(4) 0.101(5) -0.019(4) 0.034(3) 0.005(3)
C38 0.113(6) 0.033(3) 0.119(6) 0.012(4) 0.056(5) 0.023(4)
B02O 0.040(3) 0.030(3) 0.055(4) -0.002(3) 0.021(3) -0.004(2)
C45 0.111(7) 0.105(6) 0.097(6) 0.036(5) 0.066(5) 0.039(5)
Cl1 0.0932(15) 0.1267(18) 0.0923(14) 0.0138(13) 0.0441(12) 0.0408(13)
C70 0.055(6) 0.116(9) 0.085(7) 0.000 0.015(5) 0.000
C78 0.158(15) 0.093(12) 0.205(15) -0.038(12) 0.046(12) -0.016(11)
C79 0.264(18) 0.22(2) 0.225(18) -0.006(15) 0.043(15) 0.032(15)
C80 0.261(17) 0.29(2) 0.29(2) 0.025(17) -0.006(15) 0.006(16)
C81 0.30(2) 0.30(2) 0.31(2) 0.008(17) 0.013(16) 0.003(15)
C82 0.31(2) 0.29(2) 0.31(2) 0.003(17) 0.005(16) 0.002(17)
C83 0.28(2) 0.26(2) 0.25(2) 0.008(17) 0.041(18) -0.007(17)
C76 0.285(17) 0.330(19) 0.38(2) -0.003(15) -0.019(15) 0.003(13)
C75 0.298(15) 0.193(12) 0.289(15) -0.016(12) -0.045(13) -0.061(11)
C74 0.333(19) 0.317(13) 0.224(14) 0.037(12) 0.025(14) -0.037(14)
C73 0.195(14) 0.312(14) 0.244(15) 0.001(11) 0.035(12) 0.040(13)
C72 0.138(10) 0.259(13) 0.231(13) 0.061(10) 0.051(10) 0.037(10)
C77 0.409(19) 0.34(2) 0.35(2) -0.041(16) 0.082(17) -0.003(16)
Cl2 0.292(11) 0.120(5) 0.277(10) -0.068(6) 0.184(9) -0.075(6)
Cl3 0.197(7) 0.140(5) 0.182(6) -0.055(5) 0.064(5) -0.043(5)
C71 0.137(14) 0.113(12) 0.110(11) 0.070(10) 0.021(10) -0.006(10)

_geom_special_details            
;
 All esds (except the esd in the dihedral angle between two l.s. planes)
 are estimated using the full covariance matrix.  The cell esds are taken
 into account individually in the estimation of esds in distances, angles
 and torsion angles; correlations between esds in cell parameters are only
 used when they are defined by crystal symmetry.  An approximate (isotropic)
 treatment of cell esds is used for estimating esds involving l.s. planes.
;
loop_
_geom_bond_atom_site_label_1
_geom_bond_atom_site_label_2
_geom_bond_distance
_geom_bond_site_symmetry_2
_geom_bond_publ_flag
F11 C59 1.354(6) . ?
F5 C51 1.356(6) . ?
F2 C48 1.349(6) . ?
F20 C69 1.355(7) . ?
F6 C53 1.339(6) . ?
F1 C47 1.359(6) . ?
F16 C65 1.356(6) . ?
F4 C50 1.363(6) . ?
F3 C49 1.339(5) . ?
F15 C63 1.350(6) . ?
F10 C57 1.364(7) . ?
F12 C60 1.345(6) . ?
F19 C68 1.350(6) . ?
O1 C28 1.313(6) . ?
O1 C31 1.439(6) . ?
F7 C54 1.347(7) . ?
F17 C66 1.327(7) . ?
O2 C35 1.380(6) . ?
O2 C38 1.415(7) . ?
F13 C61 1.330(7) . ?
F18 C67 1.361(6) . ?
F8 C55 1.342(7) . ?
N2 C6 1.430(6) . ?
N2 C11 1.465(6) . ?
N2 C32 1.419(6) . ?
F14 C62 1.357(6) . ?
F9 C56 1.346(7) . ?
N3 C14 1.440(6) . ?
N3 C19 1.446(6) . ?
N3 C39 1.415(6) . ?
N1 C3 1.439(6) . ?
N1 C25 1.357(6) . ?
N1 C22 1.442(6) 7_655 ?
O3 C42 1.368(6) . ?
O3 C45 1.399(8) . ?
C6 C5 1.377(8) . ?
C6 C7 1.401(7) . ?
C5 C4 1.401(7) . ?
C5 C8 1.480(7) . ?
C3 C2 1.386(8) . ?
C3 C4 1.387(7) . ?
C14 C15 1.363(7) . ?
C14 C13 1.385(7) . ?
C15 H15 0.9300 . ?
C15 C10 1.406(6) . ?
C12 H12 0.9300 . ?
C12 C11 1.378(7) . ?
C12 C13 1.411(7) . ?
C19 C20 1.362(7) . ?
C19 C18 1.391(7) . ?
C2 C7 1.400(7) . ?
C2 C1 1.452(7) . ?
C4 H4 0.9300 . ?
C11 C10 1.381(7) . ?
C13 C16 1.445(7) . ?
C7 H7 0.9300 . ?
C8 H8 0.9300 . ?
C8 C9 1.338(7) . ?
C23 H23 0.9300 . ?
C23 C18 1.423(7) . ?
C23 C22 1.386(8) . ?
C10 C9 1.461(7) . ?
C20 H20 0.9300 . ?
C20 C21 1.393(7) . ?
C18 C17 1.472(8) . ?
C25 C30 1.409(7) . ?
C25 C26 1.424(7) . ?
C21 C22 1.389(8) . ?
C21 C24 1.439(8) . ?
C58 C63 1.390(7) . ?
C58 C59 1.377(8) . ?
C58 B02O 1.658(8) . ?
C32 C37 1.393(7) . ?
C32 C33 1.387(6) . ?
C9 H9 0.9300 . ?
C39 C40 1.384(7) . ?
C39 C44 1.378(7) . ?
C16 H16 0.9300 . ?
C16 C17 1.350(7) . ?
C53 C52 1.385(8) . ?
C53 C54 1.385(8) . ?
C17 H17 0.9300 . ?
C37 H37 0.9300 . ?
C37 C36 1.390(7) . ?
C33 H33 0.9300 . ?
C33 C34 1.391(7) . ?
C34 H34 0.9300 . ?
C34 C35 1.385(7) . ?
C63 C62 1.380(8) . ?
C52 C57 1.405(8) . ?
C52 B02O 1.643(9) . ?
C29 H29 0.9300 . ?
C29 C28 1.395(7) . ?
C29 C30 1.347(7) . ?
C28 C27 1.410(7) . ?
C35 C36 1.384(7) . ?
C30 H30 0.9300 . ?
C50 C49 1.360(7) . ?
C50 C51 1.380(7) . ?
C48 C47 1.392(7) . ?
C48 C49 1.364(7) . ?
C46 C47 1.383(7) . ?
C46 C51 1.383(7) . ?
C46 B02O 1.661(7) . ?
C36 H36 0.9300 . ?
C59 C60 1.380(8) . ?
C64 C69 1.385(7) . ?
C64 C65 1.374(8) . ?
C64 B02O 1.638(8) . ?
C69 C68 1.396(8) . ?
C57 C56 1.395(8) . ?
C65 C66 1.386(8) . ?
C26 H26 0.9300 . ?
C26 C27 1.360(7) . ?
C27 H27 0.9300 . ?
C54 C55 1.384(9) . ?
C62 C61 1.367(9) . ?
C60 C61 1.375(8) . ?
C40 H40 0.9300 . ?
C40 C41 1.404(7) . ?
C1 H1 0.9300 . ?
C1 C24 1.353(7) 7_655 ?
C24 H24 0.9300 . ?
C68 C67 1.341(9) . ?
C44 H44 0.9300 . ?
C44 C43 1.382(8) . ?
C42 C43 1.365(8) . ?
C42 C41 1.389(8) . ?
C31 H31A 0.9600 . ?
C31 H31B 0.9600 . ?
C31 H31C 0.9600 . ?
C55 C56 1.329(9) . ?
C66 C67 1.395(9) . ?
C43 H43 0.9300 . ?
C41 H41 0.9300 . ?
C38 H38A 0.9600 . ?
C38 H38B 0.9600 . ?
C38 H38C 0.9600 . ?
C45 H45A 0.9600 . ?
C45 H45B 0.9600 . ?
C45 H45C 0.9600 . ?
Cl1 C70 1.714(7) . ?
C70 H70A 0.9700 . ?
C70 H70B 0.9700 . ?
C78 H78A 0.9600 . ?
C78 H78B 0.9600 . ?
C78 H78C 0.9600 . ?
C78 C79 1.552(10) . ?
C79 H79A 0.9700 . ?
C79 H79B 0.9700 . ?
C79 C80 1.565(10) . ?
C80 H80A 0.9700 . ?
C80 H80B 0.9700 . ?
C80 C81 1.552(10) . ?
C81 H81A 0.9700 . ?
C81 H81B 0.9700 . ?
C81 C82 1.561(10) . ?
C82 H82A 0.9700 . ?
C82 H82B 0.9700 . ?
C82 C83 1.555(10) . ?
C83 H83A 0.9600 . ?
C83 H83B 0.9600 . ?
C83 H83C 0.9600 . ?
C76 H76A 0.9700 . ?
C76 H76B 0.9700 . ?
C76 C75 1.545(10) . ?
C76 C77 1.568(10) . ?
C75 H75A 0.9700 . ?
C75 H75B 0.9700 . ?
C75 C74 1.563(9) . ?
C74 H74A 0.9700 . ?
C74 H74B 0.9700 . ?
C74 C73 1.67(2) . ?
C73 H73A 0.9700 . ?
C73 H73B 0.9700 . ?
C73 C72 1.547(9) . ?
C72 H72A 0.9600 . ?
C72 H72B 0.9600 . ?
C72 H72C 0.9600 . ?
C77 H77A 0.9600 . ?
C77 H77B 0.9600 . ?
C77 H77C 0.9600 . ?
Cl2 C71 1.721(9) . ?
Cl3 C71 1.708(9) . ?
C71 H71A 0.9700 . ?
C71 H71B 0.9700 . ?

loop_
_geom_angle_atom_site_label_1
_geom_angle_atom_site_label_2
_geom_angle_atom_site_label_3
_geom_angle
_geom_angle_site_symmetry_1
_geom_angle_site_symmetry_3
_geom_angle_publ_flag
C28 O1 C31 118.7(4) . . ?
C35 O2 C38 116.8(5) . . ?
C6 N2 C11 111.0(4) . . ?
C32 N2 C6 116.0(4) . . ?
C32 N2 C11 119.9(4) . . ?
C14 N3 C19 112.2(4) . . ?
C39 N3 C14 118.3(4) . . ?
C39 N3 C19 117.5(4) . . ?
C3 N1 C22 114.3(4) . 7_655 ?
C25 N1 C3 124.0(4) . . ?
C25 N1 C22 121.7(4) . 7_655 ?
C42 O3 C45 118.1(5) . . ?
C5 C6 N2 121.0(4) . . ?
C5 C6 C7 121.0(5) . . ?
C7 C6 N2 118.0(5) . . ?
C6 C5 C4 119.2(5) . . ?
C6 C5 C8 123.0(5) . . ?
C4 C5 C8 117.8(5) . . ?
C2 C3 N1 119.3(5) . . ?
C2 C3 C4 122.6(5) . . ?
C4 C3 N1 118.0(5) . . ?
C15 C14 N3 118.0(5) . . ?
C15 C14 C13 121.3(4) . . ?
C13 C14 N3 120.7(4) . . ?
C14 C15 H15 119.4 . . ?
C14 C15 C10 121.3(5) . . ?
C10 C15 H15 119.4 . . ?
C11 C12 H12 120.0 . . ?
C11 C12 C13 120.0(5) . . ?
C13 C12 H12 120.0 . . ?
C20 C19 N3 118.9(5) . . ?
C20 C19 C18 121.2(4) . . ?
C18 C19 N3 119.8(5) . . ?
C3 C2 C7 117.5(5) . . ?
C3 C2 C1 122.8(5) . . ?
C7 C2 C1 119.7(5) . . ?
C5 C4 H4 120.4 . . ?
C3 C4 C5 119.2(5) . . ?
C3 C4 H4 120.4 . . ?
C12 C11 N2 117.8(5) . . ?
C12 C11 C10 121.9(4) . . ?
C10 C11 N2 120.3(4) . . ?
C14 C13 C12 117.9(4) . . ?
C14 C13 C16 123.5(5) . . ?
C12 C13 C16 118.5(5) . . ?
C6 C7 H7 119.8 . . ?
C2 C7 C6 120.3(5) . . ?
C2 C7 H7 119.8 . . ?
C5 C8 H8 117.4 . . ?
C9 C8 C5 125.2(5) . . ?
C9 C8 H8 117.4 . . ?
C18 C23 H23 121.0 . . ?
C22 C23 H23 121.0 . . ?
C22 C23 C18 118.1(5) . . ?
C15 C10 C9 119.5(5) . . ?
C11 C10 C15 117.4(5) . . ?
C11 C10 C9 123.1(4) . . ?
C19 C20 H20 118.7 . . ?
C19 C20 C21 122.6(5) . . ?
C21 C20 H20 118.7 . . ?
C19 C18 C23 118.2(5) . . ?
C19 C18 C17 124.1(4) . . ?
C23 C18 C17 117.7(5) . . ?
N1 C25 C30 121.5(5) . . ?
N1 C25 C26 119.8(4) . . ?
C30 C25 C26 118.7(4) . . ?
C20 C21 C24 120.9(5) . . ?
C22 C21 C20 115.7(5) . . ?
C22 C21 C24 123.4(5) . . ?
C63 C58 B02O 118.9(5) . . ?
C59 C58 C63 113.1(5) . . ?
C59 C58 B02O 127.9(5) . . ?
C37 C32 N2 122.2(4) . . ?
C33 C32 N2 119.6(4) . . ?
C33 C32 C37 118.1(4) . . ?
C8 C9 C10 127.4(5) . . ?
C8 C9 H9 116.3 . . ?
C10 C9 H9 116.3 . . ?
C40 C39 N3 120.1(5) . . ?
C44 C39 N3 121.7(4) . . ?
C44 C39 C40 118.1(5) . . ?
C13 C16 H16 116.6 . . ?
C17 C16 C13 126.8(6) . . ?
C17 C16 H16 116.6 . . ?
C23 C22 N1 117.8(5) . 7_655 ?
C23 C22 C21 124.0(4) . . ?
C21 C22 N1 118.2(5) . 7_655 ?
F6 C53 C52 119.4(5) . . ?
F6 C53 C54 116.3(5) . . ?
C54 C53 C52 124.3(5) . . ?
C18 C17 H17 117.3 . . ?
C16 C17 C18 125.4(5) . . ?
C16 C17 H17 117.3 . . ?
C32 C37 H37 119.5 . . ?
C36 C37 C32 121.0(4) . . ?
C36 C37 H37 119.5 . . ?
C32 C33 H33 119.3 . . ?
C32 C33 C34 121.5(5) . . ?
C34 C33 H33 119.3 . . ?
C33 C34 H34 120.2 . . ?
C35 C34 C33 119.6(4) . . ?
C35 C34 H34 120.2 . . ?
F15 C63 C58 119.8(5) . . ?
F15 C63 C62 116.9(5) . . ?
C62 C63 C58 123.3(5) . . ?
C53 C52 C57 112.9(5) . . ?
C53 C52 B02O 120.0(5) . . ?
C57 C52 B02O 126.6(5) . . ?
C28 C29 H29 119.2 . . ?
C30 C29 H29 119.2 . . ?
C30 C29 C28 121.6(5) . . ?
O1 C28 C29 116.7(4) . . ?
O1 C28 C27 123.7(5) . . ?
C29 C28 C27 119.6(5) . . ?
O2 C35 C34 123.8(5) . . ?
O2 C35 C36 116.3(5) . . ?
C36 C35 C34 119.9(5) . . ?
C25 C30 H30 120.1 . . ?
C29 C30 C25 119.9(5) . . ?
C29 C30 H30 120.1 . . ?
F4 C50 C51 119.5(5) . . ?
C49 C50 F4 120.5(4) . . ?
C49 C50 C51 120.0(5) . . ?
F2 C48 C47 119.4(5) . . ?
F2 C48 C49 121.5(4) . . ?
C49 C48 C47 119.2(5) . . ?
C47 C46 C51 112.7(4) . . ?
C47 C46 B02O 127.4(4) . . ?
C51 C46 B02O 119.9(4) . . ?
C37 C36 H36 120.0 . . ?
C35 C36 C37 120.0(5) . . ?
C35 C36 H36 120.0 . . ?
F11 C59 C58 121.1(5) . . ?
F11 C59 C60 113.9(5) . . ?
C58 C59 C60 125.0(5) . . ?
F1 C47 C48 114.0(4) . . ?
F1 C47 C46 121.3(4) . . ?
C46 C47 C48 124.6(5) . . ?
C69 C64 B02O 127.3(5) . . ?
C65 C64 C69 112.7(5) . . ?
C65 C64 B02O 119.9(5) . . ?
F20 C69 C64 121.5(5) . . ?
F20 C69 C68 114.3(5) . . ?
C64 C69 C68 124.2(6) . . ?
F3 C49 C50 121.0(5) . . ?
F3 C49 C48 120.1(5) . . ?
C50 C49 C48 118.9(4) . . ?
F10 C57 C52 120.7(5) . . ?
F10 C57 C56 116.0(5) . . ?
C56 C57 C52 123.4(6) . . ?
F16 C65 C64 119.6(5) . . ?
F16 C65 C66 114.3(5) . . ?
C64 C65 C66 126.2(6) . . ?
C25 C26 H26 119.5 . . ?
C27 C26 C25 120.9(5) . . ?
C27 C26 H26 119.5 . . ?
F5 C51 C50 116.0(4) . . ?
F5 C51 C46 119.5(4) . . ?
C50 C51 C46 124.4(5) . . ?
C28 C27 H27 120.4 . . ?
C26 C27 C28 119.3(5) . . ?
C26 C27 H27 120.4 . . ?
F7 C54 C53 119.5(6) . . ?
F7 C54 C55 121.1(6) . . ?
C55 C54 C53 119.4(6) . . ?
F14 C62 C63 119.2(5) . . ?
F14 C62 C61 119.5(6) . . ?
C61 C62 C63 121.3(5) . . ?
F12 C60 C59 121.0(5) . . ?
F12 C60 C61 119.3(5) . . ?
C61 C60 C59 119.7(5) . . ?
C39 C40 H40 119.4 . . ?
C39 C40 C41 121.2(5) . . ?
C41 C40 H40 119.4 . . ?
C2 C1 H1 117.3 . . ?
C24 C1 C2 125.5(6) 7_655 . ?
C24 C1 H1 117.3 7_655 . ?
C21 C24 H24 116.6 . . ?
C1 C24 C21 126.9(5) 7_655 . ?
C1 C24 H24 116.6 7_655 . ?
F19 C68 C69 120.6(6) . . ?
C67 C68 F19 119.9(5) . . ?
C67 C68 C69 119.5(6) . . ?
C39 C44 H44 119.6 . . ?
C39 C44 C43 120.8(5) . . ?
C43 C44 H44 119.6 . . ?
O3 C42 C41 124.8(5) . . ?
C43 C42 O3 116.2(5) . . ?
C43 C42 C41 119.0(5) . . ?
O1 C31 H31A 109.5 . . ?
O1 C31 H31B 109.5 . . ?
O1 C31 H31C 109.5 . . ?
H31A C31 H31B 109.5 . . ?
H31A C31 H31C 109.5 . . ?
H31B C31 H31C 109.5 . . ?
F8 C55 C54 119.3(6) . . ?
C56 C55 F8 121.6(6) . . ?
C56 C55 C54 119.2(6) . . ?
F17 C66 C65 122.0(6) . . ?
F17 C66 C67 120.9(5) . . ?
C65 C66 C67 117.1(6) . . ?
F9 C56 C57 119.0(6) . . ?
C55 C56 F9 120.2(5) . . ?
C55 C56 C57 120.7(6) . . ?
C44 C43 H43 119.2 . . ?
C42 C43 C44 121.5(5) . . ?
C42 C43 H43 119.2 . . ?
F13 C61 C62 120.6(5) . . ?
F13 C61 C60 121.9(6) . . ?
C62 C61 C60 117.5(6) . . ?
C40 C41 H41 120.4 . . ?
C42 C41 C40 119.3(5) . . ?
C42 C41 H41 120.4 . . ?
F18 C67 C66 118.6(6) . . ?
C68 C67 F18 121.1(6) . . ?
C68 C67 C66 120.3(5) . . ?
O2 C38 H38A 109.5 . . ?
O2 C38 H38B 109.5 . . ?
O2 C38 H38C 109.5 . . ?
H38A C38 H38B 109.5 . . ?
H38A C38 H38C 109.5 . . ?
H38B C38 H38C 109.5 . . ?
C58 B02O C46 112.7(4) . . ?
C52 B02O C58 114.8(4) . . ?
C52 B02O C46 101.2(4) . . ?
C64 B02O C58 102.3(4) . . ?
C64 B02O C52 114.0(4) . . ?
C64 B02O C46 112.5(4) . . ?
O3 C45 H45A 109.5 . . ?
O3 C45 H45B 109.5 . . ?
O3 C45 H45C 109.5 . . ?
H45A C45 H45B 109.5 . . ?
H45A C45 H45C 109.5 . . ?
H45B C45 H45C 109.5 . . ?
Cl1 C70 Cl1 118.5(7) . 2_656 ?
Cl1 C70 H70A 107.7 2_656 . ?
Cl1 C70 H70A 107.7 . . ?
Cl1 C70 H70B 107.7 . . ?
Cl1 C70 H70B 107.7 2_656 . ?
H70A C70 H70B 107.1 . . ?
H78A C78 H78B 109.5 . . ?
H78A C78 H78C 109.5 . . ?
H78B C78 H78C 109.5 . . ?
C79 C78 H78A 109.5 . . ?
C79 C78 H78B 109.5 . . ?
C79 C78 H78C 109.5 . . ?
C78 C79 H79A 111.1 . . ?
C78 C79 H79B 111.1 . . ?
C78 C79 C80 103.4(16) . . ?
H79A C79 H79B 109.0 . . ?
C80 C79 H79A 111.1 . . ?
C80 C79 H79B 111.1 . . ?
C79 C80 H80A 110.4 . . ?
C79 C80 H80B 110.4 . . ?
H80A C80 H80B 108.6 . . ?
C81 C80 C79 106.9(18) . . ?
C81 C80 H80A 110.4 . . ?
C81 C80 H80B 110.4 . . ?
C80 C81 H81A 109.6 . . ?
C80 C81 H81B 109.6 . . ?
C80 C81 C82 110.4(16) . . ?
H81A C81 H81B 108.1 . . ?
C82 C81 H81A 109.6 . . ?
C82 C81 H81B 109.6 . . ?
C81 C82 H82A 109.1 . . ?
C81 C82 H82B 109.1 . . ?
H82A C82 H82B 107.9 . . ?
C83 C82 C81 112.3(17) . . ?
C83 C82 H82A 109.1 . . ?
C83 C82 H82B 109.1 . . ?
C82 C83 H83A 109.5 . . ?
C82 C83 H83B 109.5 . . ?
C82 C83 H83C 109.5 . . ?
H83A C83 H83B 109.5 . . ?
H83A C83 H83C 109.5 . . ?
H83B C83 H83C 109.5 . . ?
H76A C76 H76B 108.4 . . ?
C75 C76 H76A 110.1 . . ?
C75 C76 H76B 110.1 . . ?
C75 C76 C77 108.2(13) . . ?
C77 C76 H76A 110.1 . . ?
C77 C76 H76B 110.1 . . ?
C76 C75 H75A 109.0 . . ?
C76 C75 H75B 109.0 . . ?
C76 C75 C74 112.8(13) . . ?
H75A C75 H75B 107.8 . . ?
C74 C75 H75A 109.0 . . ?
C74 C75 H75B 109.0 . . ?
C75 C74 H74A 111.0 . . ?
C75 C74 H74B 111.0 . . ?
C75 C74 C73 103.9(13) . . ?
H74A C74 H74B 109.0 . . ?
C73 C74 H74A 111.0 . . ?
C73 C74 H74B 111.0 . . ?
C74 C73 H73A 110.5 . . ?
C74 C73 H73B 110.5 . . ?
H73A C73 H73B 108.6 . . ?
C72 C73 C74 106.4(13) . . ?
C72 C73 H73A 110.5 . . ?
C72 C73 H73B 110.5 . . ?
C73 C72 H72A 109.5 . . ?
C73 C72 H72B 109.5 . . ?
C73 C72 H72C 109.5 . . ?
H72A C72 H72B 109.5 . . ?
H72A C72 H72C 109.5 . . ?
H72B C72 H72C 109.5 . . ?
C76 C77 H77A 109.5 . . ?
C76 C77 H77B 109.5 . . ?
C76 C77 H77C 109.5 . . ?
H77A C77 H77B 109.5 . . ?
H77A C77 H77C 109.5 . . ?
H77B C77 H77C 109.5 . . ?
Cl2 C71 H71A 109.9 . . ?
Cl2 C71 H71B 109.9 . . ?
Cl3 C71 Cl2 109.1(8) . . ?
Cl3 C71 H71A 109.9 . . ?
Cl3 C71 H71B 109.9 . . ?
H71A C71 H71B 108.3 . . ?

loop_
_geom_torsion_atom_site_label_1
_geom_torsion_atom_site_label_2
_geom_torsion_atom_site_label_3
_geom_torsion_atom_site_label_4
_geom_torsion
_geom_torsion_site_symmetry_1
_geom_torsion_site_symmetry_2
_geom_torsion_site_symmetry_3
_geom_torsion_site_symmetry_4
_geom_torsion_publ_flag
F11 C59 C60 F12 0.9(7) . . . . ?
F11 C59 C60 C61 -178.1(5) . . . . ?
F2 C48 C47 F1 -1.5(7) . . . . ?
F2 C48 C47 C46 179.7(5) . . . . ?
F2 C48 C49 F3 0.3(8) . . . . ?
F2 C48 C49 C50 178.3(5) . . . . ?
F20 C69 C68 F19 -0.4(8) . . . . ?
F20 C69 C68 C67 -179.0(5) . . . . ?
F6 C53 C52 C57 176.7(4) . . . . ?
F6 C53 C52 B02O 4.2(7) . . . . ?
F6 C53 C54 F7 3.0(7) . . . . ?
F6 C53 C54 C55 -177.7(5) . . . . ?
F16 C65 C66 F17 -2.9(8) . . . . ?
F16 C65 C66 C67 178.3(5) . . . . ?
F4 C50 C49 F3 -1.7(8) . . . . ?
F4 C50 C49 C48 -179.6(5) . . . . ?
F4 C50 C51 F5 0.8(8) . . . . ?
F4 C50 C51 C46 -177.3(5) . . . . ?
F15 C63 C62 F14 -2.0(8) . . . . ?
F15 C63 C62 C61 179.1(5) . . . . ?
F10 C57 C56 F9 0.1(8) . . . . ?
F10 C57 C56 C55 178.8(5) . . . . ?
F12 C60 C61 F13 0.4(9) . . . . ?
F12 C60 C61 C62 -178.6(5) . . . . ?
F19 C68 C67 F18 1.0(9) . . . . ?
F19 C68 C67 C66 -179.2(5) . . . . ?
O1 C28 C27 C26 178.9(6) . . . . ?
F7 C54 C55 F8 0.0(8) . . . . ?
F7 C54 C55 C56 179.4(5) . . . . ?
F17 C66 C67 F18 0.7(9) . . . . ?
F17 C66 C67 C68 -179.0(6) . . . . ?
O2 C35 C36 C37 178.2(5) . . . . ?
F8 C55 C56 F9 -2.5(9) . . . . ?
F8 C55 C56 C57 178.8(5) . . . . ?
N2 C6 C5 C4 175.4(4) . . . . ?
N2 C6 C5 C8 -7.9(7) . . . . ?
N2 C6 C7 C2 -179.8(4) . . . . ?
N2 C11 C10 C15 -175.2(4) . . . . ?
N2 C11 C10 C9 6.5(7) . . . . ?
N2 C32 C37 C36 177.2(5) . . . . ?
N2 C32 C33 C34 -177.1(5) . . . . ?
F14 C62 C61 F13 0.3(10) . . . . ?
F14 C62 C61 C60 179.3(6) . . . . ?
N3 C14 C15 C10 178.6(4) . . . . ?
N3 C14 C13 C12 -174.7(4) . . . . ?
N3 C14 C13 C16 6.9(7) . . . . ?
N3 C19 C20 C21 -179.2(4) . . . . ?
N3 C19 C18 C23 176.0(4) . . . . ?
N3 C19 C18 C17 -5.9(7) . . . . ?
N3 C39 C40 C41 -174.8(5) . . . . ?
N3 C39 C44 C43 174.8(5) . . . . ?
N1 C3 C2 C7 179.9(4) . . . . ?
N1 C3 C2 C1 -1.2(7) . . . . ?
N1 C3 C4 C5 175.8(4) . . . . ?
N1 C25 C30 C29 178.5(5) . . . . ?
N1 C25 C26 C27 -178.7(6) . . . . ?
O3 C42 C43 C44 -177.0(6) . . . . ?
O3 C42 C41 C40 177.2(6) . . . . ?
C6 N2 C11 C12 112.3(5) . . . . ?
C6 N2 C11 C10 -69.1(5) . . . . ?
C6 N2 C32 C37 147.6(5) . . . . ?
C6 N2 C32 C33 -36.2(7) . . . . ?
C6 C5 C4 C3 4.1(7) . . . . ?
C6 C5 C8 C9 -32.4(7) . . . . ?
C5 C6 C7 C2 -1.0(7) . . . . ?
C5 C8 C9 C10 1.0(8) . . . . ?
C3 N1 C25 C30 -3.3(8) . . . . ?
C3 N1 C25 C26 174.6(5) . . . . ?
C3 C2 C7 C6 4.6(7) . . . . ?
C3 C2 C1 C24 -36.1(8) . . . 7_655 ?
C14 N3 C19 C20 -111.7(5) . . . . ?
C14 N3 C19 C18 68.0(6) . . . . ?
C14 N3 C39 C40 -175.2(5) . . . . ?
C14 N3 C39 C44 8.7(7) . . . . ?
C14 C15 C10 C11 -3.2(7) . . . . ?
C14 C15 C10 C9 175.1(4) . . . . ?
C14 C13 C16 C17 32.2(8) . . . . ?
C15 C14 C13 C12 4.7(7) . . . . ?
C15 C14 C13 C16 -173.6(5) . . . . ?
C15 C10 C9 C8 -146.9(5) . . . . ?
C12 C11 C10 C15 3.3(7) . . . . ?
C12 C11 C10 C9 -174.9(4) . . . . ?
C12 C13 C16 C17 -146.1(6) . . . . ?
C19 N3 C14 C15 111.2(5) . . . . ?
C19 N3 C14 C13 -69.3(6) . . . . ?
C19 N3 C39 C40 -35.4(7) . . . . ?
C19 N3 C39 C44 148.5(5) . . . . ?
C19 C20 C21 C22 3.1(7) . . . . ?
C19 C20 C21 C24 -175.9(5) . . . . ?
C19 C18 C17 C16 -31.2(8) . . . . ?
C2 C3 C4 C5 -0.4(7) . . . . ?
C4 C5 C8 C9 144.3(5) . . . . ?
C4 C3 C2 C7 -3.9(7) . . . . ?
C4 C3 C2 C1 175.0(5) . . . . ?
C11 N2 C6 C5 70.4(5) . . . . ?
C11 N2 C6 C7 -110.8(5) . . . . ?
C11 N2 C32 C37 9.9(7) . . . . ?
C11 N2 C32 C33 -173.9(5) . . . . ?
C11 C12 C13 C14 -4.5(7) . . . . ?
C11 C12 C13 C16 173.9(5) . . . . ?
C11 C10 C9 C8 31.3(8) . . . . ?
C13 C14 C15 C10 -0.9(7) . . . . ?
C13 C12 C11 N2 179.1(4) . . . . ?
C13 C12 C11 C10 0.5(7) . . . . ?
C13 C16 C17 C18 -1.2(9) . . . . ?
C7 C6 C5 C4 -3.4(7) . . . . ?
C7 C6 C5 C8 173.3(4) . . . . ?
C7 C2 C1 C24 142.8(6) . . . 7_655 ?
C8 C5 C4 C3 -172.8(4) . . . . ?
C23 C18 C17 C16 146.9(5) . . . . ?
C20 C19 C18 C23 -4.4(7) . . . . ?
C20 C19 C18 C17 173.8(5) . . . . ?
C20 C21 C22 N1 177.2(4) . . . 7_655 ?
C20 C21 C22 C23 -4.2(7) . . . . ?
C20 C21 C24 C1 144.2(6) . . . 7_655 ?
C18 C19 C20 C21 1.1(7) . . . . ?
C18 C23 C22 N1 179.7(4) . . . 7_655 ?
C18 C23 C22 C21 1.0(7) . . . . ?
C25 N1 C3 C2 -111.7(6) . . . . ?
C25 N1 C3 C4 72.0(7) . . . . ?
C25 C26 C27 C28 1.2(10) . . . . ?
C58 C63 C62 F14 -179.6(5) . . . . ?
C58 C63 C62 C61 1.6(9) . . . . ?
C58 C59 C60 F12 -179.5(5) . . . . ?
C58 C59 C60 C61 1.5(9) . . . . ?
C32 N2 C6 C5 -70.9(6) . . . . ?
C32 N2 C6 C7 107.9(5) . . . . ?
C32 N2 C11 C12 -108.2(5) . . . . ?
C32 N2 C11 C10 70.5(6) . . . . ?
C32 C37 C36 C35 0.0(8) . . . . ?
C32 C33 C34 C35 -0.4(8) . . . . ?
C39 N3 C14 C15 -106.9(5) . . . . ?
C39 N3 C14 C13 72.6(6) . . . . ?
C39 N3 C19 C20 106.1(5) . . . . ?
C39 N3 C19 C18 -74.2(6) . . . . ?
C39 C40 C41 C42 0.8(9) . . . . ?
C39 C44 C43 C42 -1.0(10) . . . . ?
C22 N1 C3 C2 67.9(6) 7_655 . . . ?
C22 N1 C3 C4 -108.4(5) 7_655 . . . ?
C22 N1 C25 C30 177.1(5) 7_655 . . . ?
C22 N1 C25 C26 -4.9(8) 7_655 . . . ?
C22 C23 C18 C19 3.3(7) . . . . ?
C22 C23 C18 C17 -175.0(4) . . . . ?
C22 C21 C24 C1 -34.6(8) . . . 7_655 ?
C53 C52 C57 F10 -177.3(4) . . . . ?
C53 C52 C57 C56 2.0(8) . . . . ?
C53 C52 B02O C58 -170.2(4) . . . . ?
C53 C52 B02O C46 68.1(6) . . . . ?
C53 C52 B02O C64 -52.8(6) . . . . ?
C53 C54 C55 F8 -179.3(5) . . . . ?
C53 C54 C55 C56 0.1(9) . . . . ?
C37 C32 C33 C34 -0.7(8) . . . . ?
C33 C32 C37 C36 0.9(8) . . . . ?
C33 C34 C35 O2 -178.0(5) . . . . ?
C33 C34 C35 C36 1.3(8) . . . . ?
C34 C35 C36 C37 -1.2(8) . . . . ?
C63 C58 C59 F11 177.8(5) . . . . ?
C63 C58 C59 C60 -1.8(8) . . . . ?
C63 C58 B02O C52 52.4(6) . . . . ?
C63 C58 B02O C46 167.5(5) . . . . ?
C63 C58 B02O C64 -71.5(6) . . . . ?
C63 C62 C61 F13 179.2(6) . . . . ?
C63 C62 C61 C60 -1.9(9) . . . . ?
C52 C53 C54 F7 -177.7(5) . . . . ?
C52 C53 C54 C55 1.6(8) . . . . ?
C52 C57 C56 F9 -179.2(5) . . . . ?
C52 C57 C56 C55 -0.6(9) . . . . ?
C29 C28 C27 C26 -1.6(9) . . . . ?
C28 C29 C30 C25 -0.8(9) . . . . ?
C30 C25 C26 C27 -0.7(9) . . . . ?
C30 C29 C28 O1 -179.1(5) . . . . ?
C30 C29 C28 C27 1.4(9) . . . . ?
C59 C58 C63 F15 -177.2(5) . . . . ?
C59 C58 C63 C62 0.3(8) . . . . ?
C59 C58 B02O C52 -128.7(6) . . . . ?
C59 C58 B02O C46 -13.6(7) . . . . ?
C59 C58 B02O C64 107.4(6) . . . . ?
C59 C60 C61 F13 179.4(5) . . . . ?
C59 C60 C61 C62 0.4(9) . . . . ?
C47 C48 C49 F3 179.9(5) . . . . ?
C47 C48 C49 C50 -2.1(8) . . . . ?
C47 C46 C51 F5 178.3(5) . . . . ?
C47 C46 C51 C50 -3.6(8) . . . . ?
C47 C46 B02O C58 130.6(6) . . . . ?
C47 C46 B02O C52 -106.4(6) . . . . ?
C47 C46 B02O C64 15.6(8) . . . . ?
C64 C69 C68 F19 -178.6(5) . . . . ?
C64 C69 C68 C67 2.9(9) . . . . ?
C64 C65 C66 F17 177.8(5) . . . . ?
C64 C65 C66 C67 -1.1(9) . . . . ?
C69 C64 C65 F16 -176.4(5) . . . . ?
C69 C64 C65 C66 2.9(8) . . . . ?
C69 C64 B02O C58 107.0(6) . . . . ?
C69 C64 B02O C52 -17.4(8) . . . . ?
C69 C64 B02O C46 -131.8(6) . . . . ?
C69 C68 C67 F18 179.6(5) . . . . ?
C69 C68 C67 C66 -0.7(9) . . . . ?
C49 C50 C51 F5 -180.0(5) . . . . ?
C49 C50 C51 C46 1.9(9) . . . . ?
C49 C48 C47 F1 178.9(5) . . . . ?
C49 C48 C47 C46 0.1(9) . . . . ?
C57 C52 B02O C58 18.4(7) . . . . ?
C57 C52 B02O C46 -103.2(6) . . . . ?
C57 C52 B02O C64 135.8(5) . . . . ?
C65 C64 C69 F20 178.2(5) . . . . ?
C65 C64 C69 C68 -3.8(8) . . . . ?
C65 C64 B02O C58 -70.6(6) . . . . ?
C65 C64 B02O C52 165.0(5) . . . . ?
C65 C64 B02O C46 50.6(7) . . . . ?
C65 C66 C67 F18 179.6(5) . . . . ?
C65 C66 C67 C68 -0.2(9) . . . . ?
C26 C25 C30 C29 0.5(8) . . . . ?
C51 C50 C49 F3 179.1(5) . . . . ?
C51 C50 C49 C48 1.1(8) . . . . ?
C51 C46 C47 F1 -176.1(5) . . . . ?
C51 C46 C47 C48 2.6(8) . . . . ?
C51 C46 B02O C58 -51.8(7) . . . . ?
C51 C46 B02O C52 71.2(6) . . . . ?
C51 C46 B02O C64 -166.8(5) . . . . ?
C54 C53 C52 C57 -2.6(7) . . . . ?
C54 C53 C52 B02O -175.0(5) . . . . ?
C54 C55 C56 F9 178.1(5) . . . . ?
C54 C55 C56 C57 -0.5(9) . . . . ?
C40 C39 C44 C43 -1.3(9) . . . . ?
C1 C2 C7 C6 -174.3(4) . . . . ?
C24 C21 C22 N1 -3.9(7) . . . 7_655 ?
C24 C21 C22 C23 174.7(5) . . . . ?
C44 C39 C40 C41 1.4(8) . . . . ?
C31 O1 C28 C29 174.5(5) . . . . ?
C31 O1 C28 C27 -6.0(8) . . . . ?
C43 C42 C41 C40 -3.1(9) . . . . ?
C41 C42 C43 C44 3.2(10) . . . . ?
C38 O2 C35 C34 -3.9(8) . . . . ?
C38 O2 C35 C36 176.8(6) . . . . ?
B02O C58 C63 F15 1.8(7) . . . . ?
B02O C58 C63 C62 179.3(5) . . . . ?
B02O C58 C59 F11 -1.1(8) . . . . ?
B02O C58 C59 C60 179.2(5) . . . . ?
B02O C52 C57 F10 -5.4(8) . . . . ?
B02O C52 C57 C56 173.9(5) . . . . ?
B02O C46 C47 F1 1.7(8) . . . . ?
B02O C46 C47 C48 -179.6(5) . . . . ?
B02O C46 C51 F5 0.4(8) . . . . ?
B02O C46 C51 C50 178.4(5) . . . . ?
B02O C64 C69 F20 0.5(9) . . . . ?
B02O C64 C69 C68 178.5(5) . . . . ?
B02O C64 C65 F16 1.5(8) . . . . ?
B02O C64 C65 C66 -179.2(5) . . . . ?
C45 O3 C42 C43 177.2(7) . . . . ?
C45 O3 C42 C41 -3.0(10) . . . . ?
C78 C79 C80 C81 80(3) . . . . ?
C79 C80 C81 C82 128(4) . . . . ?
C80 C81 C82 C83 0(6) . . . . ?
C76 C75 C74 C73 -146.8(17) . . . . ?
C75 C74 C73 C72 138.1(16) . . . . ?
C77 C76 C75 C74 115(2) . . . . ?

_shelx_res_file                  
;
TITL 20200304hs1_autored_a.res in I2/a
    20200304hs1_autored.res
    created by SHELXL-2018/3 at 14:54:29 on 29-Sep-2021
REM Old TITL 20200304hs1_autored in I2/a
REM SHELXT solution in I2/a: R1 0.310, Rweak 0.095, Alpha 0.057
REM <I/s> 0.464 for 633 systematic absences, Orientation as input
REM Formula found by SHELXT: C138 B3 N16 O4 F40 Cl2
CELL 0.71073 32.5289 13.8777 32.5269 90 96.618 90
ZERR 8 0.0011 0.0004 0.0015 0 0.004 0
LATT 2
SYMM 0.5-X,+Y,-Z
SFAC C H B Cl F N O
UNIT 632 444 8 16 160 24 24
DFIX 1.56 0.01 C83 C82 C82 C81 C81 C80 C79 C80 C79 C78
DFIX 1.76 0.01 Cl3 C71 Cl2 C71
DFIX 2.56 0.03 C80 C78
DFIX 2.87 Cl3 Cl2
DFIX 2.56 0.03 C81 C79
RIGU C78 C79 C80 C81 C82 C83 C76 C75 C74 C73 C72 C77
DFIX 2.56 0.03 C83 C81
ISOR 0.02 0.02 C71
ISOR 0.02 0.02 C78 C79 C80 C81 C82 C83 C76 C75 C74 C73 C72 C77
DFIX 2.56 0.03 C82 C80
DFIX 1.56 0.01 C75 C76 C75 C74 C72 C73
DFIX 2.56 C74 C72
DFIX 1.56 0.01 C76 C77
DFIX 2.56 C77 C75
DFIX 2.56 C76 C74
DFIX 2.56 C75 C73

L.S. 20
PLAN  5
CONF
BOND
list 4
MORE -1
BOND $H
fmap 2
acta 50
REM <olex2.extras>
REM <HklSrc "%./20200304hs1_autored.hkl">
REM </olex2.extras>

WGHT    0.196600
FVAR       0.11298
F11   5    0.540330    0.753511    0.516770    11.00000    0.04648    0.05210 =
         0.06617    0.00578    0.02621   -0.01241
F5    5    0.597173    0.645062    0.566872    11.00000    0.05045    0.03128 =
         0.07510   -0.00766    0.03029   -0.00345
F2    5    0.637936    1.016270    0.602778    11.00000    0.04656    0.03530 =
         0.07652    0.00735    0.01833   -0.00728
F20   5    0.490235    0.741031    0.689137    11.00000    0.05831    0.04696 =
         0.07015   -0.00098    0.03315   -0.00160
F6    5    0.573997    0.800362    0.691544    11.00000    0.05497    0.04545 =
         0.07135   -0.00723    0.01712   -0.00197
F1    5    0.571131    0.945422    0.628415    11.00000    0.04450    0.03637 =
         0.08095   -0.00794    0.02813   -0.00096
F16   5    0.506971    0.905973    0.564708    11.00000    0.05271    0.04192 =
         0.07910    0.00824    0.02887    0.00530
F4    5    0.664553    0.718192    0.540496    11.00000    0.04547    0.05568 =
         0.06795   -0.00341    0.02833    0.00400
F3    5    0.686519    0.905697    0.558033    11.00000    0.04176    0.05865 =
         0.07266    0.01235    0.02812   -0.00972
F15   5    0.468965    0.609672    0.619917    11.00000    0.06322    0.04369 =
         0.06986   -0.00110    0.03410   -0.01229
F10   5    0.547202    0.518336    0.610412    11.00000    0.07009    0.03522 =
         0.08232   -0.00158    0.02197   -0.00011
F12   5    0.493911    0.657335    0.459527    11.00000    0.07132    0.08295 =
         0.06395   -0.01187    0.03194   -0.01245
F19   5    0.438942    0.877232    0.708223    11.00000    0.05561    0.07157 =
         0.09508   -0.02956    0.04151   -0.00890
O1    7    0.614714    0.826268    0.419937    11.00000    0.05857    0.03457 =
         0.06248   -0.00045    0.03179    0.00516
F7    5    0.610987    0.694632    0.752487    11.00000    0.05829    0.08388 =
         0.07150    0.00395    0.00883    0.00187
F17   5    0.456235    1.042446    0.585344    11.00000    0.06976    0.04760 =
         0.12704    0.01419    0.02860    0.02354
O2    7    0.713760    0.974663    0.109890    11.00000    0.06302    0.02738 =
         0.08031    0.00983    0.03354    0.00449
F13   5    0.433388    0.535725    0.480344    11.00000    0.08960    0.08289 =
         0.08763   -0.03870    0.02857   -0.03781
F18   5    0.420621    1.029904    0.657171    11.00000    0.05672    0.05554 =
         0.13866   -0.02507    0.03804    0.01246
F8    5    0.618199    0.499681    0.743394    11.00000    0.07397    0.06814 =
         0.09752    0.02820    0.00437   -0.00547
N2    6    0.713283    0.592919    0.165190    11.00000    0.04290    0.02443 =
         0.04993    0.00026    0.02561    0.00593
F14   5    0.421842    0.515442    0.561146    11.00000    0.08731    0.07587 =
         0.09904   -0.02216    0.04585   -0.04807
F9    5    0.586711    0.416148    0.671296    11.00000    0.08023    0.03510 =
         0.12279    0.01576    0.01437   -0.00024
N3    6    0.842688    0.349528    0.126480    11.00000    0.04473    0.01994 =
         0.06096    0.00465    0.02875    0.00496
N1    6    0.662007    0.536756    0.322531    11.00000    0.05086    0.02344 =
         0.06300    0.00255    0.03361    0.00152
O3    7    0.907782    0.435117   -0.020489    11.00000    0.07769    0.06934 =
         0.06838    0.02648    0.03973    0.02237
C6    1    0.701347    0.577429    0.205635    11.00000    0.03970    0.02452 =
         0.04906   -0.00178    0.02203    0.00425
C5    1    0.727111    0.602976    0.240497    11.00000    0.05109    0.01618 =
         0.05857    0.00391    0.02660    0.00715
C3    1    0.674507    0.552108    0.282007    11.00000    0.05044    0.02398 =
         0.06556    0.01077    0.03547    0.00865
C14   1    0.808766    0.407339    0.137259    11.00000    0.03777    0.02240 =
         0.05565    0.00294    0.02374    0.00262
C15   1    0.817093    0.477019    0.166578    11.00000    0.03797    0.02381 =
         0.06114    0.00336    0.02469    0.00104
AFIX  43
H15   2    0.844033    0.484579    0.179216    11.00000   -1.20000
AFIX   0
C12   1    0.737755    0.456969    0.127418    11.00000    0.03575    0.02365 =
         0.05212    0.00096    0.01271    0.00131
AFIX  43
H12   2    0.711179    0.451902    0.113592    11.00000   -1.20000
AFIX   0
C19   1    0.839944    0.250744    0.140037    11.00000    0.04625    0.02208 =
         0.05102    0.00032    0.02557    0.00104
C2    1    0.649036    0.520769    0.247512    11.00000    0.03687    0.02692 =
         0.05696    0.00787    0.01621    0.00686
C4    1    0.713025    0.593077    0.279384    11.00000    0.04541    0.02138 =
         0.06208    0.00296    0.02344    0.00367
AFIX  43
H4    2    0.729288    0.613708    0.303144    11.00000   -1.20000
AFIX   0
C11   1    0.746635    0.527176    0.157053    11.00000    0.03953    0.02391 =
         0.05412    0.00664    0.02391    0.00451
C13   1    0.768989    0.392747    0.118043    11.00000    0.05588    0.02154 =
         0.05035   -0.00356    0.02310    0.00437
C7    1    0.662317    0.537210    0.208664    11.00000    0.03846    0.02573 =
         0.05431    0.00431    0.01493    0.00702
AFIX  43
H7    2    0.645140    0.521349    0.184763    11.00000   -1.20000
AFIX   0
C8    1    0.770206    0.635973    0.239182    11.00000    0.04544    0.01741 =
         0.06279    0.00063    0.02504   -0.00120
AFIX  43
H8    2    0.780661    0.680979    0.258850    11.00000   -1.20000
AFIX   0
C23   1    0.808386    0.093180    0.133997    11.00000    0.05290    0.02152 =
         0.05796   -0.00236    0.02891    0.00145
AFIX  43
H23   2    0.788754    0.050393    0.121543    10.50000   -1.20000
AFIX   0
C10   1    0.785740    0.537667    0.178074    11.00000    0.04468    0.02509 =
         0.05319    0.00586    0.02642    0.00153
C20   1    0.868334    0.217621    0.170852    11.00000    0.04139    0.03193 =
         0.06235    0.00348    0.03138   -0.00092
AFIX  43
H20   2    0.888611    0.259687    0.182657    11.00000   -1.20000
AFIX   0
C18   1    0.808497    0.191587    0.121734    11.00000    0.05031    0.02750 =
         0.05082   -0.00198    0.02644    0.00862
C25   1    0.651090    0.608563    0.347416    11.00000    0.04583    0.02753 =
         0.05688    0.00240    0.02695    0.00621
C21   1    0.868185    0.123178    0.185379    11.00000    0.03837    0.03239 =
         0.05794    0.00730    0.02405    0.00143

C58   1    0.508672    0.684507    0.572197    11.00000    0.03976    0.03534 =
         0.05890    0.00054    0.02164    0.00116
C32   1    0.714118    0.690287    0.151998    11.00000    0.03703    0.02247 =
         0.05682    0.00022    0.01846    0.00346
C9    1    0.795308    0.606188    0.211944    11.00000    0.04124    0.02126 =
         0.05922    0.00425    0.01702    0.00053
AFIX  43
H9    2    0.821866    0.632017    0.214896    11.00000   -1.20000
AFIX   0
C39   1    0.857367    0.365832    0.087770    11.00000    0.03902    0.02568 =
         0.06228    0.00374    0.02708   -0.00319
C16   1    0.757710    0.314065    0.089897    11.00000    0.05276    0.03554 =
         0.05753   -0.00140    0.02244    0.00395
AFIX  43
H16   2    0.736688    0.326030    0.068623    11.00000   -1.20000
AFIX   0
C22   1    0.838379    0.062945    0.165034    11.00000    0.05268    0.02195 =
         0.06154    0.00517    0.03417    0.00664

C53   1    0.574965    0.705021    0.685365    11.00000    0.04365    0.04330 =
         0.06640    0.00265    0.02741   -0.00149
C17   1    0.774499    0.224989    0.091253    11.00000    0.05561    0.03008 =
         0.06032   -0.00745    0.02318    0.00284
AFIX  43
H17   2    0.763690    0.181067    0.071271    11.00000   -1.20000
AFIX   0
C37   1    0.742220    0.723179    0.125945    11.00000    0.03892    0.02837 =
         0.05409   -0.00165    0.01989    0.00430
AFIX  43
H37   2    0.761973    0.681100    0.117729    11.00000   -1.20000
AFIX   0
C33   1    0.684670    0.754500    0.163205    11.00000    0.03868    0.02818 =
         0.05644   -0.00133    0.02362    0.00318
AFIX  43
H33   2    0.665457    0.733602    0.180322    11.00000   -1.20000
AFIX   0
C34   1    0.683248    0.849472    0.149400    11.00000    0.04294    0.02634 =
         0.06115   -0.00292    0.01827    0.00794
AFIX  43
H34   2    0.663172    0.891349    0.157112    11.00000   -1.20000
AFIX   0

C63   1    0.477145    0.622376    0.580534    11.00000    0.05040    0.03626 =
         0.05668    0.00115    0.02526   -0.00612
C52   1    0.556487    0.667033    0.648389    11.00000    0.03879    0.03620 =
         0.07023    0.00157    0.02713   -0.00425
C29   1    0.641299    0.775446    0.360917    11.00000    0.05240    0.02341 =
         0.07235    0.00976    0.03405    0.00852
AFIX  43
H29   2    0.643221    0.839656    0.353179    11.00000   -1.20000
AFIX   0
C28   1    0.626062    0.753318    0.398170    11.00000    0.04417    0.03180 =
         0.05731    0.00009    0.02204    0.00493
C35   1    0.711919    0.881248    0.124102    11.00000    0.05200    0.02471 =
         0.05491    0.00121    0.01636   -0.00058
C30   1    0.653296    0.706104    0.335878    11.00000    0.04629    0.02882 =
         0.06266    0.00518    0.02898    0.00249
AFIX  43
H30   2    0.663015    0.722597    0.311023    11.00000   -1.20000
AFIX   0

C50   1    0.641081    0.775553    0.562550    11.00000    0.03780    0.03830 =
         0.05482    0.00188    0.02163    0.00165
C48   1    0.627977    0.924082    0.592991    11.00000    0.03984    0.03245 =
         0.06096    0.00676    0.01438   -0.00785
C46   1    0.578767    0.791232    0.597451    11.00000    0.03512    0.02991 =
         0.05674    0.00612    0.01728   -0.00123
C36   1    0.741172    0.817960    0.112049    11.00000    0.04921    0.02984 =
         0.06078   -0.00481    0.02926   -0.00308
AFIX  43
H36   2    0.760126    0.838864    0.094652    11.00000   -1.20000
AFIX   0

C59   1    0.512122    0.693384    0.530560    11.00000    0.03988    0.04093 =
         0.06789    0.00082    0.02594   -0.00214
C47   1    0.592237    0.884462    0.605753    11.00000    0.03540    0.03214 =
         0.05663   -0.00371    0.01360    0.00329
C64   1    0.503535    0.817562    0.626164    11.00000    0.03744    0.04231 =
         0.05752   -0.00545    0.02131   -0.00382
C69   1    0.483633    0.814097    0.661548    11.00000    0.04410    0.04389 =
         0.06735   -0.00483    0.02443   -0.00270
C49   1    0.652040    0.868845    0.570619    11.00000    0.03063    0.04129 =
         0.05890    0.00782    0.01935   -0.00424
C57   1    0.561949    0.566954    0.645486    11.00000    0.04484    0.04214 =
         0.07579    0.00456    0.02635   -0.00213
C65   1    0.491816    0.895633    0.601584    11.00000    0.04068    0.03779 =
         0.06627   -0.00070    0.01956    0.00042
C26   1    0.635769    0.585670    0.385509    11.00000    0.07318    0.02470 =
         0.06953    0.00853    0.04254    0.00420
AFIX  43
H26   2    0.633868    0.521520    0.393341    11.00000   -1.20000
AFIX   0

C51   1    0.605706    0.738642    0.576298    11.00000    0.04030    0.03509 =
         0.06635   -0.00228    0.02016   -0.00019
C27   1    0.623874    0.656311    0.410608    11.00000    0.07407    0.03197 =
         0.06773    0.00530    0.04634    0.00744
AFIX  43
H27   2    0.614403    0.640795    0.435692    11.00000   -1.20000
AFIX   0

C54   1    0.595311    0.650776    0.717186    11.00000    0.03871    0.06701 =
         0.05485    0.00111    0.01171   -0.00860
C62   1    0.452050    0.574267    0.550103    11.00000    0.05644    0.03941 =
         0.08202   -0.00951    0.03692   -0.02009
C60   1    0.488170    0.644704    0.499456    11.00000    0.04975    0.04703 =
         0.05532   -0.00525    0.02223   -0.00287
C40   1    0.887850    0.307140    0.074927    11.00000    0.04708    0.03287 =
         0.05899    0.01037    0.02514    0.00677
AFIX  43
H40   2    0.896933    0.253985    0.090865    11.00000   -1.20000
AFIX   0
C1    1    0.610201    0.470941    0.250343    11.00000    0.03920    0.04428 =
         0.06717    0.01173    0.01865    0.00309
AFIX  43
H1    2    0.588464    0.483861    0.229927    11.00000   -1.20000
AFIX   0
C24   1    0.896994    0.092684    0.219806    11.00000    0.04035    0.04503 =
         0.07287    0.00694    0.02794   -0.00017
AFIX  43
H24   2    0.923339    0.119547    0.221744    11.00000   -1.20000
AFIX   0

C68   1    0.456495    0.884880    0.672714    11.00000    0.04579    0.04882 =
         0.07193   -0.01524    0.03009   -0.00313
C44   1    0.843869    0.442869    0.063072    11.00000    0.05498    0.03748 =
         0.07351    0.01150    0.03296    0.01408
AFIX  43
H44   2    0.823017    0.482479    0.070808    11.00000   -1.20000
AFIX   0
C42   1    0.892047    0.406532    0.014774    11.00000    0.05705    0.04640 =
         0.05881    0.01119    0.02543    0.00319
C31   1    0.595348    0.806879    0.456666    11.00000    0.07044    0.04980 =
         0.06862    0.00397    0.03716    0.01442
AFIX 137
H31A  2    0.571007    0.768484    0.449612    11.00000   -1.50000
H31B  2    0.587786    0.866591    0.468664    11.00000   -1.50000
H31C  2    0.614330    0.772625    0.476230    11.00000   -1.50000
AFIX   0

C55   1    0.598836    0.552136    0.712339    11.00000    0.04777    0.05733 =
         0.07107    0.02555    0.01168   -0.00453
C66   1    0.464739    0.967848    0.610404    11.00000    0.04523    0.04319 =
         0.08863   -0.00544    0.01699    0.00833
C56   1    0.582618    0.511492    0.677147    11.00000    0.04767    0.04877 =
         0.07043    0.01534    0.01323    0.00026
C43   1    0.860955    0.461951    0.026950    11.00000    0.06594    0.04554 =
         0.07212    0.02435    0.03082    0.01887
AFIX  43
H43   2    0.851043    0.513733    0.010561    11.00000   -1.20000
AFIX   0

C61   1    0.457506    0.583476    0.509238    11.00000    0.06490    0.04287 =
         0.07881   -0.01326    0.02886   -0.00764
C41   1    0.905305    0.326434    0.038260    11.00000    0.05611    0.04053 =
         0.06522    0.00625    0.03089    0.00949
AFIX  43
H41   2    0.925525    0.286008    0.029796    11.00000   -1.20000
AFIX   0

C67   1    0.447154    0.959951    0.647411    11.00000    0.04548    0.04890 =
         0.10091   -0.01935    0.03401    0.00473
C38   1    0.682678    1.038679    0.120207    11.00000    0.11328    0.03315 =
         0.11881    0.01164    0.05620    0.02272
AFIX 137
H38A  2    0.656066    1.015847    0.108346    11.00000   -1.50000
H38B  2    0.687540    1.101623    0.109518    11.00000   -1.50000
H38C  2    0.683341    1.041997    0.149756    11.00000   -1.50000
AFIX   0

B02O  3    0.536484    0.739234    0.611332    11.00000    0.04006    0.02996 =
         0.05459   -0.00179    0.02099   -0.00423
C45   1    0.940912    0.382956   -0.033109    11.00000    0.11141    0.10504 =
         0.09680    0.03611    0.06626    0.03890
AFIX 137
H45A  2    0.946361    0.404750   -0.059964    11.00000   -1.50000
H45B  2    0.934058    0.315656   -0.034390    11.00000   -1.50000
H45C  2    0.965059    0.392657   -0.013637    11.00000   -1.50000
AFIX   0

CL1   4    0.714065    0.838629    0.468013    11.00000    0.09320    0.12674 =
         0.09227    0.01382    0.04406    0.04078
C70   1    0.750000    0.775456    0.500000    10.50000    0.05496    0.11580 =
         0.08481    0.00000    0.01499    0.00000
AFIX  23
H70A  2    0.764850    0.733923    0.482799    10.50000   -1.20000
H70B  2    0.735149    0.733926    0.517202    10.50000   -1.20000
AFIX   0

PART -1
C78   1    0.665427    0.271481    0.187326    10.50000    0.15758    0.09321 =
         0.20544   -0.03811    0.04602   -0.01589
AFIX  33
H78A  2    0.635748    0.269607    0.185015    10.50000   -1.50000
H78B  2    0.674543    0.337292    0.187552    10.50000   -1.50000
H78C  2    0.674807    0.238532    0.164186    10.50000   -1.50000
AFIX   0
C79   1    0.683505    0.221383    0.228107    10.50000    0.26433    0.22449 =
         0.22486   -0.00634    0.04295    0.03152
AFIX  23
H79A  2    0.675029    0.154404    0.228475    10.50000   -1.20000
H79B  2    0.674763    0.253928    0.252021    10.50000   -1.20000
AFIX   0
C80   1    0.731393    0.230164    0.227412    10.50000    0.26102    0.28953 =
         0.29245    0.02461   -0.00558    0.00624
AFIX  23
H80A  2    0.745760    0.183248    0.245948    10.50000   -1.20000
H80B  2    0.738582    0.218851    0.199691    10.50000   -1.20000
AFIX   0
C81   1    0.743667    0.333968    0.241721    10.50000    0.30162    0.29835 =
         0.31392    0.00756    0.01281    0.00257
AFIX  23
H81A  2    0.719945    0.366183    0.251032    10.50000   -1.20000
H81B  2    0.752163    0.370176    0.218629    10.50000   -1.20000
AFIX   0
C82   1    0.779839    0.331304    0.277679    10.50000    0.31240    0.28612 =
         0.31007    0.00257    0.00489    0.00161
AFIX  23
H82A  2    0.803178    0.367074    0.269466    10.50000   -1.20000
H82B  2    0.771013    0.362742    0.301812    10.50000   -1.20000
AFIX   0
C83   1    0.793869    0.226745    0.289361    10.50000    0.27515    0.26414 =
         0.25413    0.00784    0.04130   -0.00733
AFIX  33
H83A  2    0.816076    0.228547    0.311512    10.50000   -1.50000
H83B  2    0.771018    0.191404    0.298060    10.50000   -1.50000
H83C  2    0.803174    0.195734    0.265723    10.50000   -1.50000
AFIX   0

C76   1    0.471232    0.837519    0.329911    11.00000    0.28530    0.33036 =
         0.38429   -0.00282   -0.01928    0.00273
AFIX  23
H76A  2    0.463678    0.844964    0.300353    11.00000   -1.20000
H76B  2    0.481357    0.898952    0.341135    11.00000   -1.20000
AFIX   0
C75   1    0.505157    0.759777    0.338263    11.00000    0.29794    0.19329 =
         0.28927   -0.01569   -0.04535   -0.06092
AFIX  23
H75A  2    0.496268    0.712434    0.357323    11.00000   -1.20000
H75B  2    0.530238    0.789714    0.351420    11.00000   -1.20000
AFIX   0
C74   1    0.514987    0.707444    0.297978    11.00000    0.33252    0.31674 =
         0.22378    0.03651    0.02513   -0.03700
AFIX  23
H74A  2    0.538049    0.737889    0.286644    11.00000   -1.20000
H74B  2    0.491097    0.707757    0.277167    11.00000   -1.20000
AFIX   0
C73   1    0.527029    0.595085    0.313718    11.00000    0.19507    0.31239 =
         0.24434    0.00091    0.03471    0.03968
AFIX  23
H73A  2    0.556787    0.585916    0.316798    11.00000   -1.20000
H73B  2    0.516953    0.582358    0.340118    11.00000   -1.20000
AFIX   0
C72   1    0.505911    0.527082    0.279963    11.00000    0.13788    0.25872 =
         0.23148    0.06137    0.05082    0.03740
AFIX  33
H72A  2    0.511964    0.461375    0.287661    11.00000   -1.50000
H72B  2    0.476520    0.537071    0.277243    11.00000   -1.50000
H72C  2    0.516147    0.540610    0.254044    11.00000   -1.50000
AFIX   0
C77   1    0.432623    0.804825    0.351139    11.00000    0.40939    0.34117 =
         0.34806   -0.04143    0.08152   -0.00308
AFIX  33
H77A  2    0.411153    0.852314    0.346287    11.00000   -1.50000
H77B  2    0.422735    0.744181    0.339746    11.00000   -1.50000
H77C  2    0.440349    0.797969    0.380378    11.00000   -1.50000
AFIX   0

CL2   4    0.707311    0.523246    0.475292    10.50000    0.29203    0.11953 =
         0.27722   -0.06826    0.18426   -0.07462
CL3   4    0.672666    0.358150    0.506399    10.50000    0.19690    0.14003 =
         0.18184   -0.05534    0.06374   -0.04311
C71   1    0.670038    0.481018    0.504244    10.50000    0.13704    0.11291 =
         0.11039    0.07029    0.02078   -0.00581
AFIX  23
H71A  2    0.674515    0.507584    0.531983    10.50000   -1.20000
H71B  2    0.642844    0.500881    0.491745    10.50000   -1.20000
AFIX   0
HKLF 4


REM  20200304hs1_autored_a.res in I2/a
REM wR2 = 0.3935, GooF = S = 1.021, Restrained GooF = 1.025 for all data
REM R1 = 0.1162 for 7841 Fo > 4sig(Fo) and 0.2728 for all 21919 data
REM 1017 parameters refined using 152 restraints

END

WGHT      0.1966      0.0000

REM Highest difference peak  0.961,  deepest hole -1.030,  1-sigma level  0.105
Q1    1   0.7500  0.4687  0.5000  10.50000  0.05    0.96
Q2    1   0.7050  0.4296  0.5071  11.00000  0.05    0.87
Q3    1   0.6724  0.4422  0.4868  11.00000  0.05    0.85
Q4    1   0.6984  0.5294  0.4680  11.00000  0.05    0.84
Q5    1   0.5422  0.6636  0.3007  11.00000  0.05    0.82
;
_shelx_res_checksum              17395
_shelx_hkl_file                  
;
   0   0   4 3733.31   24.39
   0   0   4 3869.57   21.61
   0   0   6  345.89    9.26
   0   0  -6  350.15    9.67
   0   0  -6  340.98    8.07
   0   0   6  327.91    7.91
   0   0   8  297.64   10.21
   0   0  -8  263.91   10.29
   0   0  -8  288.26    8.88
   0   0   8  279.87    8.66
   0   0 -10    7.41    3.90
   0   0  10    3.12    2.90
   0   0 -10    0.41    2.51
   0   0  10    5.15    3.49
   0   0 -12   59.06    6.51
   0   0  12   63.01    6.52
   0   0 -12   61.44    5.60
   0   0  12   66.95    5.78
   0   0 -14  275.74   13.67
   0   0  14  280.62   12.99
   0   0 -14  293.53   12.00
   0   0  14  291.52   11.55
   0   0  16   15.91    5.07
   0   0 -16   18.56    4.35
   0   0  16   12.23    3.90
   0   0  18   11.82    4.64
   0   0 -18    4.37    3.55
   0   0  18    9.86    4.10
   0   0  20   92.36    9.55
   0   0  20   93.94    8.44
   0   0  22  288.50   16.54
   0   0  22  297.88   14.76
   0   0  24   61.85    8.88
   0   0  24   64.23    8.11
   0   0  26   12.84    6.03
   0   0  26   10.63    4.82
   0   0  28   51.10    9.37
   0   0  28   64.70    8.88
   0   0  30    3.70    4.97
   0   0  30   -0.96    5.50
   0   0  32   43.36    9.50
   0   0  32   53.84    9.00
   0   0  34   -0.67    5.08
   0   0 -36  -27.17   10.54
   0   0  36    2.85    5.32
   0   0 -38   -3.33    8.58
   0   0  38   -8.99    6.84
   0   0 -40   -6.33    8.99
   0   0 -42   -4.34   10.05
   0   0 -44   10.18   11.57
   0   0 -46   -7.68   11.58
   0  -1   3  157.54    5.19
   0  -1   3  160.00    5.17
   0   1   5 1196.80   13.63
   0   1   5 1204.59   13.85
   0  -1   5 1247.67   17.23
   0   1  -5 1241.55   17.68
   0  -1  -5 1225.51   14.32
   0  -1  -5 1190.31   13.59
   0   1  -5 1213.41   16.58
   0  -1   5 1229.43   16.27
   0  -1   7  192.97    8.37
   0   1   7  187.56    7.11
   0   1  -7  182.30    8.39
   0  -1  -7  167.84    6.81
   0  -1   7  185.14    7.66
   0   1  -7  191.06    7.91
   0  -1  -7  180.31    6.36
   0   1   7  178.20    6.65
   0   1  -9  444.30   14.05
   0  -1  -9  427.67   12.54
   0  -1   9  436.71   13.66
   0   1   9  441.78   12.22
   0   1   9  448.88   11.07
   0  -1  -9  425.72   10.93
   0   1  -9  440.40   12.76
   0  -1   9  445.04   12.52
   0   1 -11    4.06    3.47
   0   1  11    2.61    2.67
   0   1  11    2.04    3.29
   0  -1  11    3.09    3.95
   0   1 -11    5.48    3.94
   0  -1 -11    0.32    3.08
   0  -1  11    0.63    3.37
   0  -1 -11   -2.02    2.67
   0   1 -13   18.26    4.14
   0   1  13   18.22    4.39
   0  -1  13    9.27    4.12
   0   1 -13   20.43    5.13
   0  -1 -13   17.35    4.60
   0  -1 -13   13.73    3.22
   0  -1  13   15.06    4.04
   0   1  13   11.11    3.48
   0   1 -15   15.86    4.56
   0   1  15    5.14    3.99
   0  -1  15    4.73    4.07
   0  -1 -15    9.36    4.36
   0  -1 -15    8.19    2.93
   0  -1  15   15.71    4.56
   0   1  15    5.71    3.38
   0   1 -17  405.23   16.43
   0  -1 -17  415.43   15.38
   0  -1  17  432.18   16.04
   0   1  17  441.00   15.11
   0  -1  17  414.14   17.63
   0   1  17  432.44   17.02
   0  -1  19   15.90    5.35
   0   1  19    7.42    4.27
   0   1  19   16.31    4.28
   0  -1  19   16.45    4.55
   0  -1 -19    9.74    3.48
   0   1  21    6.74    4.02
   0  -1  21   -4.10    4.56
   0   1  21   -4.58    4.47
   0  -1  21    5.42    4.10
   0   1  23   14.77    4.79
   0   1  23   23.67    6.30
   0  -1  23   25.16    6.76
   0  -1  23   22.48    5.57
   0   1  25   -6.77    4.54
   0  -1  25   -5.62    4.97
   0   1  25   -8.06    5.61
   0  -1  25   -1.75    4.27
   0  -1  27  147.25   14.02
   0   1  27  161.73   14.22
   0   1  27  172.93   12.92
   0  -1  27  164.26   12.93
   0   1  29   21.05    6.11
   0  -1  29   16.79    5.91
   0  -1  29   24.58    7.67
   0   1  29   21.35    7.04
   0   1  31   17.70    6.44
   0  -1  31   12.95    6.04
   0  -1  31   12.65    6.76
   0   1  33    2.90    4.95
   0  -1  33    0.51    5.97
   0  -1  33   -2.15    4.95
   0  -1  35   13.65    6.75
   0  -1 -35    9.64    8.59
   0   1  35    4.00    5.10
   0   1 -37   -3.96    8.47
   0  -1 -37    5.65    8.17
   0  -1  37   -3.96    5.77
   0   1  37   14.23    6.56
   0   1 -39   -3.53    8.82
   0  -1 -39   14.95    9.63
   0  -1  39    4.88    6.05
   0   1 -41    8.98   10.12
   0  -1 -41   17.16   10.88
   0   1 -43   -8.85   11.27
   0  -1 -43    6.47   10.54
   0   1 -45   13.38   12.10
   0  -1 -45   -6.77   10.60
   0   2   0  225.83    7.15
   0  -2   0  231.88    7.06
   0   2   2  120.99    5.47
   0  -2  -2  129.08    5.79
   0   2  -2  167.33    5.34
   0  -2   2  154.37    5.09
   0  -2   2  140.38    6.39
   0   2  -2  143.83    6.38
   0  -2   4   78.24    4.97
   0   2  -4   74.92    5.08
   0  -2  -4   70.26    4.42
   0   2   4   76.62    4.66
   0  -2   4   85.01    5.64
   0   2  -4   76.19    5.34
   0  -2   6    8.59    3.80
   0  -2  -6    1.14    2.53
   0   2  -6    9.00    3.37
   0  -2  -6   15.49    2.56
   0  -2  -6    2.73    1.98
   0  -2   6   14.04    3.99
   0   2   6    9.88    2.25
   0   2  -6    6.35    3.21
   0   2   8 1153.91   16.63
   0  -2  -8 1138.97   17.37
   0   2  -8 1205.79   22.72
   0  -2   8 1196.53   21.95
   0  -2  -8 1169.55   17.82
   0  -2   8 1156.18   21.35
   0   2  -8 1222.19   22.07
   0   2  10   28.06    4.15
   0  -2 -10   33.03    3.98
   0   2 -10   34.15    5.08
   0  -2  10   33.21    5.19
   0  -2  10   34.76    5.57
   0  -2 -10   28.60    3.95
   0   2 -10   30.83    5.44
   0   2  10   31.37    4.11
   0  -2  12   24.74    5.07
   0   2  12   17.76    3.69
   0   2 -12   17.61    5.24
   0  -2 -12   13.58    3.38
   0   2  12   16.15    4.01
   0  -2  12   17.09    4.84
   0   2 -12   21.84    5.17
   0  -2 -12   13.16    3.30
   0  -2  14    9.25    4.05
   0   2  14   12.56    3.59
   0  -2 -14   19.12    4.38
   0  -2  14   21.69    5.74
   0   2  14   11.69    4.09
   0   2 -14   13.43    4.58
   0  -2 -14   10.67    3.11
   0  -2  16   15.05    4.94
   0   2  16   18.84    4.21
   0  -2  16   10.63    4.79
   0   2  16   20.33    4.74
   0  -2 -16   10.53    4.33
   0   2 -16   18.98    5.12
   0  -2 -16    5.67    3.03
   0   2  18  535.94   17.47
   0   2  18  496.68   18.20
   0  -2  18  525.55   21.02
   0  -2 -18  469.58   16.65
   0  -2  18  563.15   19.83
   0   2  20   10.80    4.15
   0   2  20    8.74    4.51
   0  -2  20   15.92    5.45
   0  -2  20    7.22    4.17
   0   2  22  154.50   10.90
   0  -2  22  138.64   11.16
   0  -2  22  151.71   13.14
   0   2  22  149.41   11.72
   0  -2  24    1.90    4.17
   0   2  24   -0.30    4.34
   0  -2  24    0.05    5.01
   0   2  24   -0.04    3.80
   0   2  26  146.98   11.86
   0  -2  26  141.55   12.30
   0   2  26  124.54   11.94
   0  -2  26  131.29   13.60
   0   2  28    1.01    5.08
   0  -2  28   -0.99    5.43
   0  -2  28   -0.08    4.82
   0   2  28    1.61    4.52
   0  -2  30    0.82    5.44
   0  -2  30    0.42    4.73
   0   2  30    7.69    5.21
   0  -2  32   -1.12    5.10
   0  -2  32    9.35    6.61
   0   2  32   -6.22    5.19
   0  -2 -32    4.12    6.64
   0   2  34   12.45    6.25
   0  -2  34    4.11    5.44
   0  -2 -34   14.39    8.05
   0   2  36   11.32    6.46
   0  -2  36   -4.37    6.26
   0  -2 -36   -5.04    8.16
   0   2  38    2.99    5.63
   0  -2  38  -10.33    6.63
   0  -2 -38   16.10    9.99
   0   2 -38    4.12    8.55
   0  -2  40    3.79    6.30
   0   2 -40  -10.93   10.89
   0  -2 -40   15.38   10.08
   0   2 -42   -5.98   10.68
   0  -2 -42   10.56   10.17
   0   2 -44   -4.46    9.77
   0  -2 -44    4.84    9.86
   0  -2 -46  -14.40   11.95
   0  -3  -1  202.88    8.70
   0   3  -1  193.58    8.78
   0   3   1  176.25    8.24
   0   3  -1  185.32    5.75
   0  -3   1  182.24    5.63
   0  -3   1  182.98    8.79
   0  -3  -3  250.14    9.96
   0   3  -3  245.34   10.61
   0  -3   3  276.08   10.74
   0   3  -3  271.42    8.62
   0  -3   3  266.57    8.45
   0   3   3  235.45    9.43
   0  -3   5   19.15    4.86
   0   3  -5   13.44    4.26
   0  -3  -5   25.14    4.75
   0   3   5   10.71    3.39
   0   3  -5   11.94    3.80
   0  -3   5   17.69    4.00
   0   3   7  188.62    5.75
   0   3   7  181.97    8.28
   0  -3  -7  166.23    8.35
   0   3  -7  171.05    9.69
   0  -3   7  181.43    9.17
   0   3  -7  187.53    9.38
   0  -3   7  175.59    9.49
   0  -3  -7  177.73    5.87
   0  -3  -9   77.41    5.20
   0  -3  -9   64.96    5.06
   0  -3  -9   68.87    5.86
   0   3   9   74.65    4.84
   0  -3   9   81.81    7.25
   0   3  -9   78.07    7.25
   0   3  -9   74.52    7.30
   0  -3   9   88.56    7.68
   0  -3 -11   53.44    5.02
   0  -3  11   50.97    6.34
   0  -3  11   50.61    6.53
   0   3 -11   50.45    6.70
   0  -3 -11   36.22    4.25
   0  -3 -11   38.82    4.37
   0   3  11   52.73    4.88
   0   3 -11   57.43    6.86
   0  -3 -13  101.26    7.16
   0   3  13   99.53    6.87
   0  -3  13  115.12    9.26
   0  -3  13  105.03    9.09
   0  -3 -13   94.35    7.35
   0  -3 -13  105.47    7.11
   0   3 -13  106.60    9.11
   0   3  15   36.61    5.26
   0   3  15   41.00    5.32
   0  -3 -15   32.44    4.92
   0  -3  15   37.28    6.67
   0  -3  15   44.27    6.65
   0  -3 -15   45.05    5.32
   0  -3  17   12.99    4.62
   0   3  17   16.66    4.70
   0  -3  17   17.02    5.82
   0  -3 -17   19.32    4.34
   0   3  17    8.91    4.02
   0  -3 -17    5.57    3.36
   0   3  19   59.47    6.81
   0  -3  19   79.90    9.49
   0   3  19   63.50    7.19
   0  -3  19   58.08    7.90
   0   3  21   -3.57    3.65
   0   3  21    5.55    3.96
   0  -3  21    5.13    4.81
   0  -3  21   -3.45    4.45
   0   3  23   14.42    4.58
   0   3  23    5.46    4.31
   0  -3  23    7.41    5.52
   0  -3  23    5.39    4.58
   0   3  25   -5.59    4.30
   0  -3  25    0.68    4.60
   0  -3  25   14.34    6.64
   0   3  25    8.97    5.07
   0  -3  27   20.25    7.43
   0  -3  27   -0.05    4.79
   0   3  27   11.58    5.26
   0  -3  29    1.68    4.89
   0  -3 -29   -1.07    5.70
   0   3  29   -0.90    4.31
   0  -3  31    5.36    5.30
   0  -3  31    3.49    5.96
   0  -3 -31   -4.96    6.54
   0   3  31   -2.18    5.08
   0  -3  33    8.64    6.02
   0  -3  33    2.73    6.57
   0   3  33    5.44    5.22
   0  -3 -33   -0.86    6.49
   0   3  35   -1.01    5.16
   0  -3 -35    2.87    6.95
   0  -3  35   -9.69    7.10
   0  -3 -37   -5.43    7.66
   0   3 -37   19.00    9.97
   0  -3  37   11.60    6.91
   0  -3 -39   11.59    8.75
   0   3 -39   -6.98   10.42
   0  -3  39    3.00    6.15
   0  -3 -41   -4.05    8.13
   0   3 -41  -11.94   10.73
   0   3 -43   -6.18   11.29
   0  -3 -43    0.10    8.63
   0  -3 -45  -11.99   10.47
   0   4   0  296.55   12.08
   0   4   0  291.63    6.83
   0  -4   0  303.23    6.83
   0  -4   0  288.49   11.76
   0   4  -2  320.70   12.78
   0   4   2  297.00   11.88
   0  -4  -2  281.08   11.95
   0  -4   2  288.63   12.55
   0   4  -2  281.54    8.86
   0  -4   2  290.87    8.64
   0  -4  -4  110.76    8.03
   0   4  -4  114.15    8.20
   0  -4   4  115.82    8.43
   0  -4   4  101.90    6.70
   0   4  -4  100.73    6.71
   0   4   4  116.57    7.94
   0   4  -6  238.10   12.34
   0   4  -6  202.98   10.08
   0  -4   6  204.27    9.84
   0  -4   6  223.35   11.47
   0   4   6  215.92    9.92
   0  -4  -6  209.94   10.41
   0  -4  -8   52.00    3.52
   0  -4  -8   49.96    5.77
   0   4   8   60.49    6.22
   0  -4  -8   48.31    3.41
   0  -4   8   42.87    6.42
   0   4  -8   53.13    6.97
   0  -4   8   51.86    6.35
   0   4  -8   48.91    6.29
   0   4 -10   26.67    5.47
   0  -4  10   17.13    4.45
   0  -4  10   24.77    5.87
   0  -4 -10   21.62    3.57
   0  -4 -10   26.33    3.58
   0  -4 -10   18.28    4.17
   0   4 -10   28.36    5.90
   0  -4 -12  333.75   13.66
   0   4 -12  324.88   15.75
   0  -4 -12  338.52   12.70
   0  -4 -12  351.93   11.45
   0  -4  12  348.21   15.83
   0  -4  12  355.64   15.92
   0  -4  14  810.86   24.39
   0  -4 -14  792.91   19.14
   0  -4 -14  798.74   20.20
   0   4  14  780.17   17.90
   0  -4 -14  794.93   21.78
   0  -4  14  764.93   23.94
   0  -4 -16   17.99    4.28
   0   4  16   19.67    4.38
   0  -4  16    7.80    5.08
   0  -4 -16   20.90    4.38
   0  -4 -16    5.75    3.45
   0  -4  16    9.18    4.94
   0  -4  18    2.80    4.14
   0  -4 -18    2.87    3.17
   0  -4 -18   -4.85    4.39
   0   4  18   13.56    4.13
   0  -4  18    2.81    4.42
   0  -4 -20   49.02    6.85
   0  -4  20   47.99    7.77
   0  -4  20   52.71    8.54
   0  -4 -22   16.73    5.42
   0  -4  22   11.35    6.07
   0  -4  22    6.63    4.90
   0  -4 -24   44.78    7.35
   0  -4  24   42.43    8.58
   0  -4  24   59.45    9.09
   0  -4  26   28.83    7.86
   0  -4 -26    8.17    4.74
   0  -4 -26   26.19    6.78
   0  -4  26   25.16    7.45
   0  -4  28   10.87    6.58
   0  -4 -28   12.51    6.05
   0  -4 -28   -6.94    5.51
   0  -4  28   -1.31    5.32
   0  -4 -30    8.26    5.58
   0  -4  30    8.08    6.44
   0  -4  30   -9.02    6.02
   0  -4 -30   -2.20    5.63
   0  -4 -32   14.39    6.31
   0  -4  32   -1.88    6.83
   0  -4  32   16.77    7.23
   0  -4 -32   15.80    7.32
   0  -4 -34    7.09    5.89
   0  -4  34    4.48    7.02
   0  -4  34    7.58    5.97
   0  -4 -36    9.33    7.96
   0  -4 -36    4.28    6.21
   0  -4  36    5.99    6.34
   0   4 -38   -8.81    9.66
   0  -4 -38   -0.69    7.56
   0  -4  38   -1.95    5.78
   0   4 -40   12.60   10.63
   0  -4 -40   -2.13    8.72
   0  -4  40   -9.40    7.21
   0  -4 -42  -13.63   10.36
   0   4 -42   19.52   12.42
   0  -5  -1   25.75    2.54
   0   5   1   34.48    5.82
   0   5  -1   27.71    5.78
   0  -5  -1   28.62    5.48
   0  -5   1   32.88    6.10
   0   5  -1   33.63    3.72
   0   5   1   31.64    2.85
   0  -5   1   29.09    3.85
   0  -5   3  777.04   21.74
   0   5   3  725.51   20.49
   0   5  -3  781.00   16.63
   0   5  -3  797.31   23.20
   0  -5  -3  751.59   21.27
   0  -5   3  704.58   15.83
   0   5  -5   12.78    4.95
   0  -5   5    8.69    3.63
   0  -5   5    7.35    5.38
   0   5   5   10.11    4.05
   0  -5  -5   12.01    4.95
   0   5  -5   11.24    4.03
   0   5   7  532.67   17.43
   0  -5  -7  555.01   18.21
   0   5  -7  594.96   20.92
   0  -5   7  553.84   16.92
   0  -5   7  558.10   19.24
   0   5  -7  555.68   17.32
   0   5  -9   16.33    4.72
   0  -5   9   20.53    5.33
   0   5   9   18.39    4.69
   0  -5  -9   23.28    5.47
   0  -5  -9   19.81    2.47
   0  -5   9   22.30    5.96
   0  -5  -9   21.70    2.57
   0  -5  11    8.61    4.67
   0  -5 -11   -3.18    2.84
   0  -5 -11   -0.54    3.90
   0  -5 -11    0.99    2.26
   0  -5 -11   -0.92    2.22
   0  -5  11    2.64    4.09
   0  -5 -13  102.15    8.87
   0  -5 -13   93.69    7.40
   0  -5  13   93.07    9.08
   0  -5 -13  101.86    6.48
   0  -5  13   94.51    9.27
   0  -5 -13   95.88    6.24
   0  -5 -15   13.54    4.34
   0  -5 -15   13.67    3.63
   0  -5 -15    4.56    2.91
   0  -5 -15   18.68    3.95
   0  -5  15    9.59    5.04
   0  -5  15   18.32    6.26
   0  -5 -17   79.68    8.27
   0  -5 -17   73.62    7.10
   0  -5  17   81.00    9.59
   0  -5 -17   97.18    7.85
   0  -5  17   77.65    9.49
   0  -5 -19    4.94    3.73
   0  -5 -19   10.09    4.36
   0  -5 -19    5.01    3.68
   0  -5  19   11.51    5.89
   0  -5  19    8.30    5.10
   0  -5 -21   21.15    5.48
   0  -5 -21   20.12    5.11
   0  -5  21   26.92    7.04
   0  -5  21   18.70    6.23
   0  -5 -23   71.36    8.76
   0  -5 -23   57.29    8.06
   0  -5  23   63.49    9.64
   0  -5  23   64.28   10.24
   0  -5 -25   21.67    6.20
   0  -5  25   17.97    6.57
   0  -5 -25   22.47    6.20
   0  -5  25    8.30    5.86
   0  -5 -27   30.40    7.36
   0  -5  27   28.93    7.48
   0  -5 -27   27.25    7.28
   0  -5  27   21.24    7.83
   0  -5 -29   26.38    7.02
   0  -5  29   39.85    8.85
   0  -5 -29   57.95    9.77
   0  -5  29   40.22    9.70
   0  -5 -31    4.00    5.17
   0  -5  31    4.64    5.99
   0  -5 -31   21.96    7.33
   0  -5  31    7.68    6.86
   0  -5 -33   15.37    7.20
   0  -5 -33    0.61    4.99
   0  -5  33   15.42    7.24
   0  -5  33   -5.21    6.98
   0  -5  35   18.82    7.75
   0  -5 -35    4.48    5.73
   0  -5 -35    5.51    6.06
   0  -5 -37    6.61    6.51
   0   5 -37  -18.06   10.56
   0  -5  37   -7.46    7.02
   0   5 -39   -6.16   10.21
   0  -5 -39    5.49    7.39
   0  -5  39    1.83    6.58
   0   5 -41   -9.24   10.73
   0  -5  41   11.58    7.71
   0  -6   0  123.42   10.38
   0   6   0  128.04   10.45
   0  -6   0  127.49    5.89
   0   6   0  120.66    5.68
   0  -6   2  137.49   10.58
   0   6   2  123.02    4.46
   0   6  -2  117.92   10.19
   0   6   2  140.24   10.09
   0  -6  -2  135.55   10.39
   0   6   2  130.19    4.44
   0  -6   2  129.35    6.78
   0   6  -2  132.90    7.06
   0  -6  -4   66.50    8.45
   0   6  -4   58.95    5.96
   0   6   4   65.39    7.59
   0  -6   4   63.69    8.02
   0  -6   4   68.62    5.96
   0  -6  -6  617.28   21.03
   0   6  -6  629.00   18.55
   0   6   6  592.01   20.20
   0  -6   6  600.33   17.54
   0  -6   6  620.84   22.10
   0  -6   8   32.74    5.58
   0   6   8   38.38    6.21
   0   6  -8   39.59    6.10
   0  -6   8   37.45    6.85
   0  -6  -8   32.62    6.06
   0   6  10  111.12    9.08
   0  -6 -10  115.44    4.07
   0  -6 -10  131.08   10.47
   0  -6  10  124.62   10.95
   0  -6  10  129.75    9.86
   0  -6 -10  110.30    3.85
   0  -6 -12   95.13    5.00
   0  -6  12  100.85    9.35
   0  -6 -12   96.85    5.23
   0  -6  12  107.09   10.49
   0  -6 -12   97.72    9.54
   0  -6 -14  183.48    8.25
   0  -6  14  209.99   13.59
   0  -6 -14  206.19    8.50
   0  -6 -14  229.13   13.85
   0  -6  14  216.82   14.76
   0  -6 -16   13.17    4.96
   0  -6 -16    4.41    3.06
   0  -6  16   11.98    5.24
   0  -6  16   18.39    6.43
   0  -6 -16    7.17    3.29
   0  -6 -18   66.14    6.68
   0  -6 -18   54.76    6.26
   0  -6  18   59.26    8.83
   0  -6  18   54.33    8.68
   0  -6 -18   58.55    8.19
   0  -6 -20   14.79    4.54
   0  -6 -20    7.92    4.10
   0  -6  20   14.67    6.01
   0  -6  20    5.26    5.07
   0  -6 -20   16.78    5.51
   0  -6  22    7.14    5.40
   0  -6 -22    5.67    4.51
   0  -6  22    7.59    5.38
   0  -6 -22    0.07    3.97
   0  -6  24   34.02    8.30
   0  -6  24   48.00    9.26
   0  -6 -24   31.65    6.55
   0  -6 -24   26.93    6.52
   0  -6 -26  117.50   11.53
   0  -6  26  126.11   13.88
   0  -6  26  139.53   14.91
   0  -6 -26  114.34   11.87
   0  -6  28   42.59    9.40
   0  -6 -28   38.37    7.88
   0  -6  28   38.50    9.94
   0  -6 -28   32.56    7.61
   0  -6  30   -9.03    6.68
   0  -6 -30    8.65    5.92
   0  -6  30  -16.56    8.22
   0  -6 -30  -10.69    6.43
   0  -6  32    6.51    6.48
   0  -6 -32   23.90    7.40
   0  -6  32   14.95    7.88
   0  -6 -32   22.73    7.79
   0  -6 -34   -0.16    6.06
   0  -6  34    0.66    6.14
   0  -6 -34    2.51    5.37
   0  -6  36    2.69    6.30
   0  -6 -36   -8.92    6.46
   0  -6  38   -5.33    6.85
   0   6 -38  -11.27   10.67
   0  -6  40   -6.46    7.66
   0   6 -40   11.46   11.40
   0   6 -42  -20.80   12.67
   0  -7   1  361.14   17.43
   0  -7  -1  359.07   17.44
   0   7   1  335.17    8.82
   0   7   1  341.66    8.79
   0   7  -1  352.96   10.71
   0  -7   1  353.90   10.63
   0  -7   3  112.85    7.18
   0  -7  -3  125.44   11.45
   0  -7   3  109.76   10.59
   0   7  -3  107.60    7.26
   0  -7   5  133.11    8.84
   0   7  -5  138.22    9.20
   0  -7   5  127.93   11.47
   0  -7  -5  142.42   12.09
   0  -7   7   -0.28    3.50
   0  -7   7   -2.88    5.79
   0  -7  -7    3.23    5.16
   0   7  -7    3.85    3.85
   0  -7  -9   13.41    5.31
   0  -7   9   20.06    5.27
   0  -7   9   23.43    6.47
   0  -7  11   -2.94    4.78
   0  -7  11    6.71    4.05
   0  -7 -11    6.59    5.02
   0  -7 -13   48.13    3.36
   0  -7 -13   49.47    7.99
   0  -7  13   53.68    8.47
   0  -7  13   53.21    7.72
   0  -7 -13   47.95    3.42
   0  -7 -15  361.96   18.78
   0  -7 -15  351.32   10.68
   0  -7 -15  356.98   10.61
   0  -7  15  380.33   19.02
   0  -7  15  370.44   20.35
   0  -7 -17   10.48    5.48
   0  -7 -17   14.54    3.63
   0  -7 -17    5.35    3.04
   0  -7  17   11.96    5.62
   0  -7  17    3.75    4.99
   0  -7 -19   -2.18    5.00
   0  -7 -19    0.23    2.94
   0  -7 -19    3.42    3.49
   0  -7  19    6.60    5.51
   0  -7  19   -7.30    5.72
   0  -7 -21   17.40    6.32
   0  -7 -21   21.06    5.16
   0  -7  21   31.43    8.12
   0  -7  21   25.70    7.78
   0  -7 -21   31.02    5.57
   0  -7  23   38.95    8.70
   0  -7 -23   61.64    7.71
   0  -7 -23   44.30    8.56
   0  -7  23   70.28   10.76
   0  -7 -25   -0.78    4.50
   0  -7  25   -8.84    6.87
   0  -7  27   -8.18    6.72
   0  -7 -27    6.99    5.41
   0  -7  27    2.28    6.02
   0  -7 -27   -1.88    5.18
   0  -7  29    1.98    6.55
   0  -7 -29    8.29    5.79
   0  -7  29    3.13    6.41
   0  -7 -29   -5.40    5.85
   0  -7  31    7.60    7.26
   0  -7  31   -6.75    7.66
   0  -7 -31    5.13    5.75
   0  -7 -31    7.81    5.91
   0  -7  33    9.13    7.06
   0  -7 -33  -12.05    6.85
   0   7 -35    7.30   10.01
   0  -7  35   10.54    7.74
   0   7 -37   15.56   11.48
   0  -7  37   26.90    9.49
   0   7 -39    2.50    9.74
   0  -7  39   -0.74    6.66
   0   7 -41   -5.27   10.78
   0  -7  41  -10.68    8.06
   0  -8   0   16.44    6.06
   0   8   0   18.56    3.10
   0   8   0   23.31    3.45
   0   8   2   20.13    2.66
   0  -8   2   22.70    7.08
   0  -8   2   17.97    3.76
   0  -8  -2   19.18    6.41
   0   8   2   16.89    2.57
   0   8  -2   18.49    3.65
   0  -8  -4    9.28    5.95
   0   8  -4    4.15    3.14
   0  -8   4    4.76    3.42
   0  -8   4   -1.13    5.72
   0  -8   6   70.81    9.54
   0   8  -6   57.09    7.06
   0  -8   6   71.02    7.14
   0  -8  -6   63.48    9.12
   0  -8   8   59.93    7.12
   0  -8   8   55.52    8.70
   0  -8  -8   59.25    8.89
   0  -8  10  121.78   10.16
   0  -8  10  126.12   12.35
   0  -8 -10  144.67   12.70
   0  -8  12   46.17    7.28
   0  -8  12   60.12    9.20
   0  -8 -12   60.69    9.30
   0  -8 -14    6.14    6.08
   0  -8  14    8.02    5.83
   0  -8  14   10.48    5.21
   0  -8  16   48.07    8.83
   0  -8 -16   41.22    3.63
   0  -8 -16   54.57    8.67
   0  -8 -16   40.97    3.60
   0  -8  16   41.71    7.56
   0  -8 -18   25.59    3.93
   0  -8 -18   32.73    7.64
   0  -8  18   44.74    9.01
   0  -8  18   29.35    7.32
   0  -8 -18   27.91    4.22
   0  -8 -20   16.05    6.64
   0  -8  20   23.92    7.75
   0  -8 -20   11.80    4.01
   0  -8  20   20.88    7.19
   0  -8 -20   26.99    4.64
   0  -8  22    9.49    6.02
   0  -8 -22    3.03    3.44
   0  -8  22   18.00    7.47
   0  -8 -22    3.02    5.33
   0  -8  24   20.02    7.92
   0  -8 -24   31.42    8.17
   0  -8  24   20.93    7.76
   0  -8 -24   17.21    5.17
   0  -8  26  -13.05    7.64
   0  -8 -26   -8.05    6.58
   0  -8  26   -3.38    6.70
   0  -8 -26   -0.28    4.46
   0  -8  28   13.72    7.28
   0  -8 -28   23.66    8.03
   0  -8 -28   -0.11    5.13
   0  -8  30    3.15    6.49
   0  -8 -30    2.34    5.40
   0  -8  30   10.03    7.68
   0  -8 -32   -0.58    5.42
   0  -8  32   -2.35    6.75
   0  -8  34   -7.75    7.78
   0   8 -34    5.40    8.34
   0  -8  36   17.04    8.61
   0   8 -36   30.20   12.52
   0  -8  38    5.73    7.50
   0   8 -38    1.28   10.33
   0  -8  40   17.93    9.87
   0   8 -40  -21.73   11.53
   0  -9   1   20.50    6.32
   0   9   1   13.90    2.83
   0  -9  -1   21.27    6.84
   0   9   1   19.08    3.02
   0   9  -1   16.62    3.54
   0   9  -1   12.82    3.44
   0  -9  -3   -7.80    5.90
   0   9  -3   -3.81    3.40
   0  -9   3   -0.65    5.25
   0  -9   5   34.62    7.71
   0   9  -5   36.87    5.69
   0  -9   5   41.11    5.65
   0  -9  -5   46.76    8.34
   0  -9   7   29.32    8.12
   0  -9   7   31.79    5.88
   0  -9  -7   31.08    7.62
   0  -9   9    2.58    5.84
   0  -9   9    0.85    4.00
   0  -9  -9    3.23    5.25
   0  -9  11    6.66    5.96
   0  -9 -11   -0.64    5.13
   0  -9  11    2.77    4.09
   0  -9 -13   11.78    6.26
   0  -9  13   17.91    5.89
   0  -9  13    6.69    5.64
   0  -9  15   -3.88    6.75
   0  -9  15    6.32    5.22
   0  -9 -15    3.38    5.30
   0  -9  17   -0.39    5.86
   0  -9 -17    1.38    5.72
   0  -9  17   11.87    6.09
   0  -9  19  105.45   13.39
   0  -9 -19  111.32   13.19
   0  -9  19  103.68   12.40
   0  -9 -21    6.11    3.44
   0  -9  21    2.70    6.41
   0  -9  21   11.91    6.75
   0  -9 -21    2.71    6.14
   0  -9  23   34.75    9.52
   0  -9  23   26.34    8.26
   0  -9 -23   18.70    7.12
   0  -9  25   49.26   10.30
   0  -9 -25   61.83   10.97
   0  -9  25   51.40   10.76
   0  -9  27    7.81    6.66
   0  -9 -27   13.76    7.77
   0  -9  27    1.99    6.63
   0  -9 -29   13.91    7.32
   0  -9  29   17.70    7.67
   0  -9 -31   15.51    7.75
   0  -9  31    1.52    6.90
   0   9 -33   -5.28    9.77
   0  -9  33   -3.14    6.64
   0   9 -35   -0.28    9.34
   0  -9  35  -11.13    8.40
   0   9 -37   -6.66   10.46
   0  -9  37   21.80    9.89
   0   9 -39    1.61   10.21
   0  -9  39   -3.43    7.95
   0  -9  41    6.38    8.55
   0  10   0   14.94    3.00
   0  10   0   18.83    3.59
   0 -10   0   12.70    7.00
   0 -10   2   93.66   11.95
   0 -10  -2   91.20   11.91
   0  10  -2   82.06    6.85
   0  10   2   84.72    4.41
   0  10   2   83.04    4.47
   0  10  -2  106.73    7.76
   0  10  -4    2.22    3.24
   0 -10   4   -0.23    5.23
   0  10  -4    2.56    3.20
   0 -10  -4    4.09    5.66
   0 -10   6   49.75    9.32
   0 -10  -6   60.05   10.23
   0 -10   8    1.11    5.93
   0 -10   8   -2.32    4.22
   0 -10  -8   -3.29    6.15
   0 -10  10   18.62    7.26
   0 -10  10   11.91    5.55
   0 -10 -10   19.07    7.52
   0 -10  12    8.83    6.61
   0 -10 -12    8.33    6.38
   0 -10  12    4.05    4.93
   0 -10  14   84.69   11.59
   0 -10  14   88.98   10.91
   0 -10 -14   77.40   11.46
   0 -10 -16   17.64    7.62
   0 -10  16   22.79    8.07
   0 -10  16   16.48    7.15
   0 -10 -18   34.81    8.89
   0 -10  18   33.66    9.28
   0 -10  18   47.52    9.36
   0 -10 -20    5.43    6.66
   0 -10  20   15.59    8.03
   0 -10  20    7.52    6.05
   0 -10 -22   11.44    7.94
   0 -10  22    3.17    6.33
   0 -10  22   19.35    8.31
   0 -10 -24  -15.64    7.41
   0 -10  24    4.38    7.56
   0 -10  24  -10.69    7.10
   0 -10  26    6.84    7.20
   0 -10 -26   -4.21    6.26
   0 -10 -28   -6.07    7.50
   0 -10  28    9.56    7.57
   0 -10 -30    2.75    7.05
   0 -10  30   14.75    8.75
   0  10 -30   -5.79    8.91
   0 -10  32   13.33    8.34
   0  10 -32    4.09    9.31
   0 -10  34   17.44    9.12
   0  10 -34   15.91   11.34
   0 -10  36   -2.89    7.35
   0  10 -36    1.37   10.10
   0 -10  38   10.33    8.98
   0 -10  40   -5.40    8.17
   0 -11   1   17.49    7.25
   0  11   1   16.40    2.94
   0  11   1   14.33    2.71
   0  11  -1   10.57    3.33
   0  11  -1   12.61    3.49
   0  11  -3   41.45    5.58
   0  11  -3   35.52    5.43
   0 -11   3   33.42    8.61
   0 -11  -3   40.73    9.43
   0  11  -5   20.54    5.13
   0 -11   5    2.02    6.26
   0 -11  -5    9.17    5.82
   0  11  -7   50.43    7.57
   0 -11   7   46.76    9.36
   0 -11  -7   57.60   10.43
   0 -11   9   60.20   11.02
   0 -11  -9   74.43   12.00
   0 -11  11   48.53   10.05
   0 -11 -11   54.51   10.60
   0 -11 -13    3.61    6.76
   0 -11  13    7.88    6.40
   0 -11 -15   11.98    8.05
   0 -11  15   11.72    5.93
   0 -11  15    5.97    6.72
   0 -11 -17   30.62    8.23
   0 -11  17   21.43    7.64
   0 -11  17   11.65    6.81
   0 -11 -19    8.45    6.83
   0 -11  19   18.46    7.35
   0 -11  19   19.58    8.62
   0 -11 -21   17.79    8.63
   0 -11  21    6.32    7.36
   0 -11 -23   16.27    8.40
   0 -11  23   15.26    8.53
   0 -11 -25   12.57    8.24
   0 -11  25    6.24    6.97
   0  11 -27    5.16    8.50
   0 -11 -27  -12.79    8.95
   0 -11  27   11.84    8.18
   0  11 -29  -20.75   10.93
   0 -11 -29   -1.72    7.25
   0 -11  29    1.88    6.93
   0  11 -31   10.64   10.65
   0 -11  31   -3.47    8.30
   0  11 -33   18.30   11.55
   0 -11  33   -3.85    8.42
   0  11 -35   -0.93   10.81
   0 -11  35    4.96    8.12
   0 -11  37    6.07    8.56
   0 -11  39    2.01    7.67
   0 -12   0    9.03    7.51
   0  12   0    8.44    2.87
   0 -12  -2   37.66   10.11
   0 -12   2   34.81    9.18
   0  12  -2   28.21    4.81
   0 -12   4   17.71    7.91
   0 -12  -4    1.97    7.06
   0  12  -4   13.45    4.66
   0 -12   6    4.97    6.88
   0 -12  -6    3.88    7.22
   0  12  -6    0.91    3.98
   0 -12   8   15.06    8.70
   0 -12  -8    6.93    6.32
   0  12  -8    2.87    4.93
   0 -12  10    3.82    6.39
   0 -12 -10   12.47    7.25
   0  12 -10   12.37    6.02
   0 -12  12    8.83    7.29
   0  12 -12    7.68    6.25
   0 -12 -12    4.43    6.47
   0  12 -14    0.83    5.96
   0 -12  14   15.28    7.87
   0 -12 -14   17.75    7.67
   0 -12  16    3.11    6.56
   0 -12 -16    5.27    7.15
   0 -12  18   10.17    7.60
   0 -12 -18    1.17    7.28
   0  12 -20   14.24    8.05
   0 -12  20   -1.86    7.04
   0 -12 -20   18.21    9.55
   0  12 -22    0.08    7.74
   0 -12  22   10.99    8.80
   0 -12 -22    2.18    7.41
   0  12 -24   13.24    9.23
   0 -12  24    7.21    8.27
   0 -12 -24    5.70    7.16
   0  12 -26    1.43    8.82
   0 -12 -26   11.95    9.17
   0 -12  26  -10.66    7.60
   0 -12 -28    7.30    8.82
   0  12 -28   10.19    8.74
   0 -12  28   13.14    9.42
   0  12 -30    9.66   10.37
   0 -12  30   -7.98    8.51
   0  12 -32   20.15   12.63
   0 -12  32   12.46    9.46
   0  12 -34   -4.60    9.42
   0 -12  34   20.68   10.46
   0 -12  36    3.98    8.37
   0 -13   1   73.65   13.33
   0 -13  -1   60.63   11.76
   0  13  -1   58.08    5.63
   0 -13  -3   49.00   11.37
   0 -13   3   37.66   10.40
   0  13  -3   38.05    5.93
   0 -13   5    7.26    7.28
   0 -13  -5   23.61    8.47
   0  13  -5   12.35    4.68
   0 -13   7   18.61    9.47
   0 -13  -7   24.19   10.36
   0  13  -7    9.49    5.21
   0 -13   9   13.01    7.53
   0 -13  -9   11.87    8.45
   0  13  -9   18.88    6.68
   0 -13  11    3.20    6.83
   0  13 -11    8.21    5.63
   0 -13 -11   21.95    9.23
   0  13 -13   36.14    9.18
   0 -13  13   38.78   10.53
   0 -13 -13   29.70    9.93
   0  13 -15   18.40    7.80
   0 -13  15    4.31    6.90
   0 -13 -15   12.34    8.91
   0  13 -17    6.54    6.65
   0 -13  17    0.57    7.07
   0 -13 -17   -4.35    7.92
   0  13 -19   18.06    8.55
   0 -13  19   32.09   10.73
   0 -13 -19   23.26   10.28
   0  13 -21   21.69    9.72
   0 -13  21   -1.87    7.55
   0 -13 -21   -2.72    7.80
   0  13 -23   -2.71    7.55
   0 -13  23    7.72    8.85
   0 -13 -23   14.15    9.66
   0  13 -25   -7.22    8.38
   0 -13  25    3.87    8.04
   0 -13 -25   13.29    9.23
   0  13 -27   11.76    9.67
   0 -13 -27   13.68    9.78
   0 -13  27   10.69    9.41
   0  13 -29   -7.07    9.39
   0 -13  29   16.28    9.68
   0  13 -31   -8.42   11.69
   0 -13  31   -6.40    8.65
   0  13 -33  -18.05   11.54
   0 -13  33   30.92   12.05
   0 -14   0  220.14   21.13
   0 -14   2    6.15    6.82
   0 -14  -2    4.61    7.93
   0 -14   4   57.07   11.82
   0 -14  -4   78.36   14.29
   0 -14   6   -3.10    7.85
   0 -14  -6   -0.79    7.31
   0  14  -6    4.36    4.64
   0 -14   8   18.89    8.87
   0 -14  -8   17.21    9.86
   0  14  -8   20.40    6.33
   0 -14  10    2.95    7.86
   0  14 -10   -4.61    5.74
   0 -14 -10   14.37    9.12
   0  14 -12    1.30    6.15
   0 -14 -12   -2.56    7.88
   0  14 -14   16.27    7.99
   0 -14  14    8.57    8.96
   0 -14 -14   10.79    9.18
   0  14 -16   11.27    8.35
   0 -14  16   11.83    8.90
   0 -14 -16    6.69    7.50
   0  14 -18    4.64    7.76
   0 -14  18   -5.06    7.66
   0 -14 -18    5.29    9.28
   0  14 -20    6.93    8.11
   0 -14  20    9.54    8.86
   0 -14 -20   -5.63    9.17
   0  14 -22   10.43    7.87
   0 -14  22   36.38   12.36
   0 -14 -22   28.21   11.53
   0  14 -24   -9.52    8.21
   0 -14  24   -4.62    7.67
   0 -14 -24    8.89    9.71
   0  14 -26   22.52   11.54
   0 -14  26   -2.58    8.00
   0 -14 -26   15.46    9.95
   0 -14  28   -6.58    9.43
   0  14 -28    5.72    9.32
   0 -14  30    4.28    8.46
   0  14 -30    0.77   10.28
   0  14 -32  -14.87   11.02
   0 -15   1   16.18    7.67
   0 -15  -1   14.46    8.43
   0 -15   3    1.97    7.34
   0 -15  -3    0.32    8.64
   0 -15  -5   25.70   10.64
   0 -15   5    2.72    7.68
   0 -15  -7   25.89   10.27
   0 -15   7   32.46   10.70
   0 -15  -9   16.93    9.69
   0 -15   9    9.77    8.67
   0 -15  11    6.59    8.43
   0 -15 -11   -1.58    8.24
   0  15 -13   -4.20    6.98
   0 -15  13   -7.60    8.70
   0 -15 -13    4.86    9.17
   0  15 -15    0.60    7.23
   0 -15  15  -10.62    9.11
   0 -15 -15    4.67    8.86
   0  15 -17    6.70    8.15
   0 -15  17   -2.59    7.97
   0 -15 -17   18.11   11.14
   0  15 -19   11.82    9.14
   0 -15  19   22.30   10.75
   0 -15 -19    2.18    8.61
   0  15 -21   23.71   11.26
   0 -15  21   -9.68    9.34
   0 -15 -21    9.90    9.04
   0  15 -23    3.93    8.88
   0 -15  23  -10.88    9.72
   0 -15 -23    3.11    9.06
   0  15 -25    6.71    9.36
   0 -15  25   -1.47    8.37
   0 -15 -25   10.94    9.86
   0  15 -27   14.19   10.82
   0 -15  27   11.23    8.89
   0  15 -29   10.42   11.52
   0  15 -31    2.77   10.24
   0 -16   0   37.80   11.66
   0 -16   2   -2.50    9.27
   0 -16  -2    0.21    8.57
   0 -16   4   17.94   10.54
   0 -16  -4    3.04    8.60
   0 -16   6   10.04    8.57
   0 -16  -6   16.34    9.96
   0 -16  -8   -0.41    8.21
   0 -16   8   10.08    9.96
   0 -16  10    2.45    8.75
   0 -16 -10   -4.20    8.75
   0 -16  12    1.88    8.83
   0 -16 -12   -5.03    8.25
   0 -16  14  -21.52   11.57
   0 -16 -14   10.53   10.60
   0 -16  16   -4.46    8.38
   0 -16 -16    6.30    8.61
   0 -16  18   -1.53    8.40
   0 -16 -18   12.01    9.27
   0 -16  20    2.95    8.36
   0 -16 -20    1.41    9.46
   0 -16  22   -1.72    8.74
   0 -16 -22  -11.12    9.51
   0  16 -24    4.45    9.91
   0 -16  24  -16.53   11.04
   0  16 -26   11.20   10.92
   0  16 -28   -6.27    9.81
   0 -17   1   10.22    9.42
   0 -17  -1   -7.76    8.22
   0 -17   3   18.55    9.94
   0 -17  -3   13.55    9.68
   0 -17   5    2.60    8.73
   0 -17  -5   -0.50    9.27
   0 -17   7   -2.38    8.47
   0 -17  -7   -2.12    9.79
   0 -17  -9    0.03    8.93
   0 -17   9    1.07    8.48
   0 -17  11   -1.05    8.80
   0 -17 -11   14.33   10.19
   0 -17  13    7.61    9.97
   0 -17 -13   -6.50   10.46
   0 -17  15   10.21    9.63
   0 -17 -15    4.40    9.09
   0 -17  17   16.25   10.81
   0 -17 -17   -0.84    9.16
   0 -17  19   -4.03    9.19
   0 -17 -19   15.31   11.57
   0 -17 -21  -11.62   11.33
   0 -18   0   37.86   12.78
   0 -18  -2   -2.80    8.93
   0 -18   2    2.12    8.42
   0 -18   4    2.41    8.74
   0 -18  -4    9.70    8.86
   0 -18   6   -4.28    9.44
   0 -18  -6   12.73   10.09
   0 -18   8   10.54    8.85
   0 -18  -8   -9.82   11.32
   0 -18  10  -20.72   11.64
   0 -18 -10   19.34   11.71
   0 -18  12    0.51    9.50
   0 -18 -12   -0.90   10.61
   0 -18  14  -18.21   11.84
   0 -18 -14   18.38   12.76
   0 -18 -16   -7.21   10.09
   0 -18 -18    7.98   11.33
   0 -18 -20   12.27   11.95
   0 -19   1    3.20    9.12
   0 -19  -1    9.06    9.07
   0 -19  -3   14.82    9.64
   0 -19   3    9.81   10.77
   0 -19  -5   15.90   12.44
   0 -19   5   13.88   10.38
   0 -19  -7   -3.47    9.54
   0 -19  -9   22.90   12.52
   0 -19 -11   -9.23   12.18
   0 -19 -13   33.85   14.35
   0 -19 -15   -2.27   10.54
   1   0 -45    4.94   10.73
   1   0 -43   19.22   11.65
   1   0 -41   11.69   10.39
   1   0 -39    6.84    9.00
  -1   0  39   -3.07    6.21
   1   0 -37   -1.73    7.92
  -1   0  37   14.35    6.88
   1   0 -35    6.55    8.02
  -1   0  35    5.58    5.25
   1   0 -33  -12.94    8.04
  -1   0  33   -2.54    4.84
  -1   0  31    5.57    4.87
  -1   0  29   -5.85    4.77
  -1   0  29   -2.48    5.73
  -1   0  27    0.57    4.30
  -1   0  27   -1.94    4.86
  -1   0  25   -1.32    4.01
  -1   0  25   10.42    5.94
  -1   0  23   -2.27    4.10
  -1   0  23   -6.62    5.02
  -1   0  21   -4.56    4.08
  -1   0  21   -6.59    5.31
  -1   0  19   -7.48    3.90
  -1   0  19    1.70    4.30
   1   0 -17    6.11    3.86
  -1   0  17   -2.84    3.66
  -1   0  17    0.39    3.75
   1   0 -15    5.62    3.49
  -1   0  15   -0.58    3.29
   1   0 -15    1.28    3.73
  -1   0  15    6.30    4.30
   1   0 -13    1.28    2.85
  -1   0  13   -0.64    3.20
   1   0 -13   -6.74    4.39
  -1   0  13   -0.38    3.56
   1   0 -11    1.58    2.90
  -1   0  11   -1.08    3.01
  -1   0  11    4.28    3.76
   1   0  -9    1.83    2.59
  -1   0   9   -1.04    2.91
   1   0  -9    1.68    3.12
  -1   0   9    2.28    3.17
   1   0  -7    4.73    2.40
  -1   0   7   -0.28    2.54
  -1   0   7    7.73    3.28
   1   0  -7    2.12    2.73
   1   0  -5    5.02    2.00
  -1   0   5    0.26    1.90
   1   0  -5    0.78    2.07
  -1   0   5    2.56    2.22
   1   0   5    6.65    2.56
  -1   0  -5    4.09    2.31
   1   0   5    3.39    1.78
  -1   0  -7   -2.30    2.98
   1   0   7    3.23    2.95
  -1   0  -7   -4.87    2.22
   1   0   7   -1.81    2.32
  -1   0  -9   -0.66    2.14
   1   0   9    0.43    2.72
  -1   0  -9    1.11    3.14
   1   0   9   -4.04    3.48
  -1   0 -11   -3.03    2.54
   1   0  11   -2.30    3.00
  -1   0 -11   -3.69    3.78
   1   0  11    2.99    3.68
  -1   0 -13   -5.41    3.11
   1   0  13    0.48    3.01
  -1   0 -13    0.85    3.79
   1   0  13   -6.87    4.01
  -1   0 -15    3.46    3.02
   1   0  15   -1.93    3.07
  -1   0 -15    3.48    3.90
   1   0  15   -4.25    4.19
   1   0  17    4.85    4.27
   1   0  17   -0.58    3.16
  -1   0 -17    6.05    3.53
  -1   0 -19    0.47    3.16
   1   0  19   -7.91    4.72
   1   0  19    2.68    3.57
   1   0  21    0.37    4.24
   1   0  21   -1.98    3.56
   1   0  23   -1.18    4.27
   1   0  23   -0.34    3.59
   1   0  25   -9.89    5.53
   1   0  25   -6.67    4.30
   1   0  27   -6.19    5.91
   1   0  27   -3.97    4.44
   1   0  29   -4.10    5.62
   1   0  29   -4.09    4.49
   1   0  31   12.77    6.73
   1   0  31   -6.49    5.34
   1   0  33   -4.86    6.41
   1   0  33    9.37    5.76
   1   0  35    4.67    5.58
  -1   0 -37   22.01    9.83
   1   0  37    2.43    5.34
  -1   0 -39   14.23   10.34
  -1   0 -41    7.34    9.58
  -1   0 -43   -2.13   10.01
  -1   0 -45    4.34   10.04
   1  -1 -46   -2.07   10.08
   1  -1 -44  -13.33   11.13
   1   1 -44   16.40   12.52
   1   1 -42   -2.66    9.71
   1  -1 -42   -1.19    9.48
   1   1 -40   -1.30    8.75
  -1  -1  40   10.31    7.23
   1   1 -38    2.72    8.16
   1  -1 -38   25.27   10.85
  -1  -1  38   13.05    6.96
  -1   1  38    0.92    5.66
   1  -1 -36   -0.47    7.44
  -1  -1  36    0.03    5.51
  -1   1  36   -6.94    6.13
  -1  -1  34    7.84    5.76
   1  -1 -34    9.00    7.77
   1   1 -34    8.66    8.26
  -1   1  34   17.16    7.03
  -1  -1  32   -1.98    4.83
   1  -1 -32    1.55    6.91
  -1   1  32    4.62    5.35
  -1   1  30    7.71    5.13
  -1  -1  30   20.61    6.73
  -1  -1  30    7.08    6.22
  -1   1  28    1.39    4.65
  -1  -1  28    8.59    5.15
  -1  -1  28    0.77    5.52
  -1  -1  26   73.67    9.15
  -1   1  26   64.40    8.38
  -1   1  26   55.14    8.92
  -1  -1  26   51.79    8.84
  -1   1  24    1.24    3.73
  -1  -1  24    6.24    4.57
  -1   1  24   -1.07    4.52
  -1  -1  24   -1.63    5.14
  -1  -1  22  167.21   11.88
  -1   1  22  165.63   11.36
  -1   1  22  163.52   12.61
  -1  -1  22  163.55   13.12
  -1   1  20    3.27    3.56
  -1   1  20    4.98    4.49
  -1  -1  20    4.14    4.40
  -1  -1  20    3.47    3.79
  -1  -1  18  202.62   12.88
  -1   1  18  202.43   12.44
   1  -1 -18  189.57   11.26
  -1  -1  18  193.68   11.42
  -1   1  18  197.30   11.01
  -1   1  16  341.15   13.38
   1  -1 -16  312.57   13.25
  -1  -1  16  328.67   14.05
   1   1 -16  317.28   14.50
  -1   1  16  329.46   14.41
  -1  -1  16  327.83   15.32
   1  -1 -16  309.01   14.96
  -1   1  14   49.76    5.44
  -1  -1  14   48.96    5.98
   1  -1 -14   37.39    4.70
   1   1 -14   46.80    6.05
  -1   1  14   41.94    5.90
  -1  -1  14   54.92    6.99
   1  -1 -14   40.66    5.91
   1   1 -14   41.96    6.42
  -1   1  12   16.49    3.69
   1  -1 -12   14.02    2.99
  -1  -1  12   23.55    4.49
   1   1 -12   19.60    4.57
  -1  -1  12   28.40    5.40
  -1   1  12   17.88    4.17
   1   1 -12   23.92    5.20
   1  -1 -12   25.56    4.81
  -1   1  10  173.97    7.97
   1   1 -10  176.26    9.09
  -1  -1  10  182.89    9.01
   1  -1 -10  170.68    7.78
  -1  -1  10  179.54    9.36
  -1   1  10  172.87    8.38
   1  -1 -10  191.30    9.26
   1   1 -10  181.75    9.77
   1   1  -8    0.03    2.96
  -1  -1   8   -0.85    3.02
  -1   1   8   -1.86    2.63
   1   1  -8   -3.39    3.38
   1  -1  -8   -0.86    2.50
  -1   1   8    3.80    2.91
  -1  -1   8   -0.57    3.27
   1  -1  -8   -1.74    2.35
  -1  -1   6   51.08    4.45
   1   1  -6   53.89    4.57
   1  -1  -6   55.19    3.76
   1   1  -6   52.22    4.75
   1  -1  -6   53.65    3.70
  -1   1   6   58.20    4.19
  -1  -1   6   46.65    4.54
  -1   1   6   60.41    4.07
  -1  -1   4  327.68    8.11
   1  -1  -4  291.39    6.25
  -1  -1   4  325.52    8.28
   1  -1  -4  296.02    6.27
  -1   1   4  320.79    7.24
   1   1  -4  315.17    8.26
   1   1  -4  319.95    8.46
   1  -1  -4  316.98    7.28
   1  -1   4  195.86    6.64
  -1  -1  -4  199.82    4.79
   1  -1   4  201.70    6.04
  -1   1  -4  201.70    6.25
   1   1   4  202.38    5.28
  -1  -1  -4  193.86    5.25
  -1   1  -4  203.82    7.04
  -1   1  -6   16.04    3.11
   1  -1   6   15.89    3.21
   1   1   6   12.12    2.19
  -1  -1  -6   13.02    2.22
   1   1   6   13.51    2.78
  -1   1  -6   11.42    3.11
   1  -1   6   16.39    3.57
  -1  -1  -6    6.72    2.26
   1   1   8  532.04   10.70
   1  -1   8  525.37   12.35
  -1   1  -8  541.76   14.85
  -1  -1  -8  538.74   13.33
  -1  -1  -8  544.93   10.91
  -1   1  -8  531.76   12.95
   1   1   8  525.28   12.56
   1  -1   8  516.20   14.14
   1   1  10  652.13   13.42
   1  -1  10  683.52   15.51
   1   1  10  639.67   15.78
   1  -1  10  662.81   17.81
  -1  -1 -10  657.02   13.80
  -1   1 -10  667.29   15.82
  -1   1 -10  705.21   18.85
  -1  -1 -10  667.67   16.64
  -1   1 -12    8.35    3.72
   1  -1  12   10.94    4.08
  -1  -1 -12    4.84    2.60
  -1   1 -12   12.63    4.61
  -1  -1 -12   12.05    4.17
   1  -1  12    2.83    3.79
   1   1  12    5.83    3.64
   1   1  12   10.73    3.19
  -1   1 -14  279.15   12.29
   1  -1  14  293.83   12.02
  -1  -1 -14  273.11   10.88
   1  -1  14  294.57   13.91
   1   1  14  286.79   12.65
  -1   1 -14  284.05   14.44
  -1  -1 -14  289.05   13.60
   1   1  14  295.95   10.93
   1   1  16    5.02    3.30
  -1   1 -16    5.74    3.81
   1  -1  16    3.95    3.57
  -1  -1 -16    4.53    2.66
   1  -1  16    8.48    4.79
   1   1  16    6.70    4.09
   1   1  18  303.37   12.84
  -1  -1 -18  282.53   12.96
  -1   1 -18  285.46   14.26
   1  -1  18  305.30   15.94
   1   1  18  291.70   14.63
   1  -1  18  290.81   13.58
   1  -1  20  182.81   11.50
   1   1  20  181.12   10.76
  -1  -1 -20  166.35   10.82
   1  -1  20  173.96   12.81
   1   1  20  178.08   12.27
   1   1  22   38.17    5.96
   1  -1  22   47.50    6.78
   1  -1  22   49.96    8.22
   1   1  22   42.99    7.30
   1   1  24   13.18    4.82
   1  -1  24    7.20    4.17
   1  -1  24   -2.73    5.08
   1   1  24    1.92    4.36
   1   1  26   -4.28    4.12
   1  -1  26   -0.73    4.10
   1   1  26   -5.15    5.28
   1  -1  26    9.92    6.35
   1  -1  28   24.64    6.29
   1   1  28   36.85    7.21
   1  -1  28   26.73    7.62
   1   1  28   27.85    7.50
   1   1  30   -2.48    4.71
   1  -1  30    0.90    4.54
   1   1  30    8.90    6.10
   1  -1  30    9.08    6.33
   1   1  32    9.18    5.41
   1  -1  32   18.06    6.44
   1  -1  32   23.68    8.26
   1   1  32   19.14    7.66
   1   1  34    1.05    5.16
   1  -1  34   -0.45    6.39
   1  -1  34    3.93    5.46
   1   1  36    8.47    5.88
   1  -1  36   10.38    6.33
  -1  -1 -36    9.55    8.86
   1  -1  38    3.73    5.93
  -1   1 -38   29.82   11.45
  -1  -1 -38   15.75    9.74
  -1   1 -40   21.91   11.69
  -1  -1 -40    4.02    9.08
  -1  -1 -42    9.06    9.87
  -1   1 -42    5.91    9.81
  -1   1 -44  -12.60   11.73
  -1  -1 -44  -15.15   11.83
  -1  -1 -46  -17.54   12.46
   1  -2 -45    4.32    9.64
   1   2 -45    9.62   11.48
   1   2 -43    6.67    9.68
   1  -2 -43   16.95   10.89
  -1  -2  41    5.68    6.76
   1  -2 -41   -2.31    9.49
   1   2 -41   11.42   10.43
  -1  -2  39   -9.12    6.85
   1  -2 -39  -13.36    9.31
   1   2 -39    7.11    9.30
  -1   2  37    7.54    5.92
  -1  -2  37   10.67    6.79
   1  -2 -37    2.13    7.74
   1   2 -37   21.12   10.37
  -1   2  35  -10.94    6.44
  -1  -2  35    7.80    6.02
   1  -2 -35    8.44    7.98
   1   2 -35   11.90    8.71
  -1   2  33   -6.54    5.91
  -1  -2  33  -12.22    6.31
   1  -2 -33    8.48    7.79
  -1   2  31   -4.27    5.23
  -1  -2  31    9.52    5.85
  -1  -2  31   12.74    6.83
   1  -2 -31   13.60    7.72
   1  -2 -29  120.15   14.20
  -1   2  29  131.79   12.20
  -1  -2  29  150.37   15.10
  -1  -2  29  130.99   12.62
  -1  -2  27    5.46    5.94
  -1   2  27    2.25    4.32
  -1  -2  27    8.62    5.39
  -1  -2  25    0.26    5.19
  -1   2  25    1.13    4.09
  -1  -2  25    2.61    4.59
  -1   2  23    5.18    4.74
  -1  -2  23   -1.88    4.74
  -1   2  23    7.79    4.19
  -1  -2  23    7.64    4.75
  -1   2  21   -6.55    4.15
  -1  -2  21    4.28    4.03
  -1   2  21   -5.48    4.66
  -1  -2  21   -2.36    4.49
  -1   2  19    6.88    3.86
  -1   2  19    9.15    4.54
  -1  -2  19    1.17    4.38
  -1  -2  19    9.22    4.41
  -1  -2  17  171.01   11.25
   1  -2 -17  144.31    9.39
  -1   2  17  162.80    9.88
  -1   2  17  150.08   10.11
  -1  -2  17  157.79   11.61
   1  -2 -17  145.44   10.62
  -1  -2  15   12.35    4.66
   1   2 -15    0.49    3.81
   1  -2 -15    8.15    3.00
  -1   2  15    8.85    3.52
  -1  -2  15   10.42    5.00
  -1   2  15    4.53    3.61
   1  -2 -15   14.12    4.32
  -1  -2  13   16.01    4.69
   1   2 -13   11.46    4.17
   1  -2 -13    7.80    2.74
  -1   2  13   11.20    3.78
  -1  -2  13   14.88    5.02
  -1   2  13   16.00    4.14
   1  -2 -13    1.74    2.71
   1   2 -13   16.47    4.93
  -1  -2  11   19.43    4.45
   1   2 -11   29.44    5.10
   1   2 -11   23.73    5.23
   1  -2 -11   27.23    4.07
   1  -2 -11   20.58    3.42
  -1   2  11   18.02    3.60
  -1   2  11   18.63    3.72
  -1  -2  11   25.10    5.03
  -1   2   9   38.51    4.39
  -1  -2   9   41.70    5.52
   1   2  -9   41.55    5.63
   1  -2  -9   26.19    3.44
   1   2  -9   37.33    5.31
   1  -2  -9   26.92    3.46
  -1  -2   9   40.53    5.58
  -1   2   9   33.06    4.09
  -1  -2   7  112.87    7.54
   1  -2  -7  106.92    5.80
  -1  -2   7  104.92    7.08
   1   2  -7  113.64    7.45
   1   2  -7  117.69    7.49
   1  -2  -7  116.32    5.47
   1   2  -5 1796.76   23.11
   1  -2  -5 1722.00   21.45
   1  -2  -5 1768.22   15.38
   1   2  -5 1778.02   24.18
  -1  -2   5 1822.65   23.99
   1  -2  -5 1724.12   15.10
  -1  -2   5 1807.26   22.33
   1  -2  -5 1753.17   20.11
   1   2  -3   24.99    3.71
  -1  -2   3   21.41    3.17
   1  -2  -3   22.13    3.63
  -1   2   3   18.78    3.17
   1   2  -3   21.96    3.11
  -1  -2   3   19.56    3.66
  -1   2   1  162.83    6.33
  -1  -2   1  169.22    6.72
   1   2  -1  169.16    6.70
   1  -2  -1  164.03    6.65
   1   2  -1  189.11    4.70
   1  -2   1  214.73    7.26
  -1   2  -1  205.50    5.36
   1  -2   1  211.52    5.40
  -1  -2  -1  228.07    7.00
   1   2   1  215.69    6.84
  -1   2  -1  232.07    7.69
  -1  -2  -3  375.68    9.07
  -1   2  -3  416.85    9.62
   1   2   3  380.64    8.94
  -1   2  -3  427.44   10.98
   1  -2   3  415.57   10.72
   1  -2   3  404.66    9.47
  -1   2  -5  211.80    8.54
   1   2   5  215.35    6.84
  -1  -2  -5  198.73    6.72
   1   2   5  217.78    5.46
   1  -2   5  218.86    8.50
   1  -2   5  213.55    8.38
  -1   2  -5  217.24    8.37
  -1  -2  -5  215.03    5.64
   1  -2   7   21.94    4.37
  -1  -2  -7   33.06    4.08
   1  -2   7   25.14    4.51
  -1  -2  -7   31.36    3.61
   1   2   7   29.81    3.59
  -1  -2  -7   16.24    2.80
  -1   2  -7   19.33    4.10
  -1   2  -7   22.32    4.35
  -1   2  -9  545.60   16.54
  -1  -2  -9  508.40   12.81
   1  -2   9  527.34   14.78
   1   2   9  527.75   11.97
   1   2   9  513.32   12.56
   1  -2   9  527.04   15.90
  -1   2  -9  529.77   15.16
  -1  -2  -9  544.19   12.20
  -1  -2 -11  136.05    7.85
  -1   2 -11  118.73    9.05
  -1  -2 -11  148.85    7.33
   1  -2  11  146.97    8.71
   1   2  11  145.01    7.17
  -1   2 -11  135.63    8.50
   1   2  11  134.36    7.64
   1  -2  11  116.77    8.75
  -1  -2 -13   51.67    5.88
  -1   2 -13   58.77    7.47
   1  -2  13   53.33    6.23
   1   2  13   50.09    5.05
  -1  -2 -13   61.75    5.51
  -1   2 -13   64.05    6.81
   1  -2  13   54.28    7.01
   1   2  13   54.98    6.04
  -1  -2 -15   65.86    7.21
  -1  -2 -15   74.89    6.42
  -1   2 -15   68.24    7.60
   1   2  15   60.48    5.87
   1  -2  15   65.39    8.00
   1   2  15   79.55    7.33
   1  -2  15   64.80    7.04
   1  -2  17    1.32    3.57
  -1  -2 -17    5.57    3.05
  -1   2 -17   -2.78    4.22
   1   2  17    1.58    3.49
   1  -2  17    4.81    4.73
   1   2  17   -5.29    3.30
   1   2  19   -5.75    3.77
  -1  -2 -19   -3.03    2.99
   1  -2  19    3.38    3.98
   1   2  19    1.04    3.85
   1  -2  19   -1.88    4.26
   1  -2  21   51.49    7.07
   1   2  21   47.19    6.36
   1  -2  21   46.81    7.67
   1   2  21   46.06    7.02
   1   2  23    4.83    3.91
   1  -2  23   -0.20    4.55
   1   2  23   -0.37    4.09
   1  -2  23   -7.00    4.44
   1   2  25   51.96    7.31
   1   2  25   51.55    8.22
   1  -2  25   63.91    9.69
   1  -2  25   56.00    8.24
   1  -2  27   41.59    9.04
   1   2  27   37.91    7.82
   1  -2  27   30.13    7.13
   1   2  27   37.22    6.79
   1   2  29    3.92    5.33
   1  -2  29   -0.06    5.36
   1  -2  29   -3.56    5.12
   1   2  29    7.68    4.82
   1   2  31   18.10    6.86
   1  -2  31   14.81    7.33
   1  -2  31   25.49    7.05
   1   2  31   22.38    6.46
   1  -2  33    5.08    6.52
   1  -2  33   10.46    5.91
   1   2  33    8.18    5.85
   1  -2  35   11.57    6.62
   1  -2  35   -0.75    6.33
  -1  -2 -35   -4.63    7.04
   1   2  35    0.93    4.96
   1  -2  37   -3.29    5.47
  -1  -2 -37   -9.85    8.69
   1   2  37    3.51    5.42
   1  -2  39   10.90    7.20
  -1  -2 -39   -0.31    8.04
  -1   2 -39   25.18   11.62
  -1  -2 -41    1.76    8.70
  -1   2 -41   -0.23    9.18
  -1  -2 -43   -0.88    8.97
  -1   2 -43    5.59   10.11
  -1  -2 -45    7.14   10.19
   1   3 -44   -5.28   10.25
   1  -3 -44    6.71    9.79
   1  -3 -42   -1.89    8.94
   1   3 -42   -7.98   10.82
  -1  -3  40   10.87    7.44
   1   3 -40    3.71    9.03
   1  -3 -40    0.63    8.03
  -1  -3  38   -4.17    6.06
   1   3 -38   17.23   10.26
   1  -3 -38   -1.36    8.04
  -1  -3  36   15.52    7.29
   1   3 -36    4.23    8.32
   1  -3 -36    9.72    8.18
  -1   3  36    7.24    6.28
  -1  -3  34   16.03    6.79
   1  -3 -34    7.42    7.44
  -1   3  34   15.74    6.65
  -1  -3  32    1.45    5.36
   1  -3 -32    4.32    6.86
  -1   3  32    4.81    5.29
  -1  -3  30   14.16    6.24
  -1  -3  30   18.53    7.30
   1  -3 -30   21.41    7.91
  -1   3  30   20.43    6.65
  -1  -3  28   55.40    9.31
  -1  -3  28   61.01   10.87
   1  -3 -28   50.31    9.80
  -1   3  28   41.73    7.49
  -1  -3  26   12.33    5.60
  -1   3  26   15.65    5.22
  -1  -3  26   13.40    6.72
   1  -3 -26    8.82    5.59
  -1  -3  24   20.23    6.87
  -1   3  24   12.37    5.21
  -1  -3  24   14.55    5.75
  -1  -3  22   11.44    6.07
  -1   3  22    3.28    3.81
  -1  -3  22   19.25    5.87
  -1  -3  20   29.70    6.74
  -1   3  20   35.43    5.85
  -1  -3  20   45.38    7.53
  -1   3  18   41.49    5.87
  -1  -3  18   43.05    7.43
  -1   3  18   44.71    6.25
  -1  -3  18   53.07    7.62
  -1  -3  16  104.25    9.41
   1  -3 -16   80.68    7.13
   1  -3 -16   80.21    7.45
  -1   3  16   89.32    7.59
  -1   3  16   89.20    7.72
  -1  -3  16   85.99    9.14
  -1  -3  14  561.66   19.29
  -1   3  14  548.53   16.48
   1   3 -14  506.15   19.12
   1  -3 -14  518.04   16.03
  -1   3  14  542.56   15.72
  -1  -3  14  522.68   19.26
   1  -3 -14  542.13   16.57
  -1  -3  12  757.28   21.54
  -1  -3  12  790.50   21.87
   1  -3 -12  770.77   17.65
   1   3 -12  759.89   22.74
   1   3 -12  752.29   22.15
   1  -3 -12  784.47   18.38
   1  -3 -12  777.50   19.41
   1  -3 -10    6.09    2.42
   1  -3 -10    5.37    3.08
   1   3 -10   13.64    4.38
   1   3 -10   12.09    4.26
   1  -3 -10   11.97    3.10
   1  -3 -10   14.45    3.70
  -1  -3  10    9.07    4.53
  -1  -3  10   19.62    4.91
   1  -3  -8   -5.82    2.96
   1  -3  -8   -4.91    3.72
   1   3  -8    3.86    3.51
  -1  -3   8    1.93    3.49
   1  -3  -8    1.58    2.30
   1  -3  -8    6.64    2.72
  -1  -3   8    5.40    3.99
   1   3  -8    1.93    3.61
   1  -3  -6   45.94    3.08
   1   3  -6   47.41    5.25
  -1   3   6   44.86    5.01
   1  -3  -6   56.26    5.72
  -1  -3   6   50.60    5.47
  -1  -3   6   38.97    5.43
   1  -3  -6   49.02    3.16
   1   3  -6   43.89    5.52
  -1  -3   4   -1.37    3.47
   1   3  -4   -3.09    3.87
   1   3  -4    3.28    2.72
  -1  -3   4   -0.31    2.76
   1  -3  -4   -0.03    3.39
  -1   3   4   -0.10    3.04
  -1  -3   2 6252.45   47.80
   1   3  -2 6479.87   49.48
  -1   3   2 6256.52   45.97
   1  -3  -2 6238.16   46.63
  -1  -3   2 6390.11   35.56
  -1   3   0   16.59    2.24
   1   3   0   16.73    2.16
  -1   3   0   16.70    3.97
   1  -3   0   19.84    4.81
   1   3   0   21.12    2.26
   1  -3   0   15.63    2.38
  -1  -3   0   13.47    3.89
   1   3   0   16.78    3.72
  -1   3  -2  567.64   15.11
  -1  -3  -2  539.90   13.53
   1   3   2  552.90   13.61
   1  -3   2  545.00   14.12
   1  -3   2  607.37   11.17
  -1   3  -2  554.02   11.21
  -1  -3  -4  279.23   10.33
  -1   3  -4  276.95    9.67
  -1   3  -4  280.12   11.17
   1  -3   4  283.93   11.00
   1  -3   4  277.01    9.50
   1   3   4  267.71    9.58
  -1  -3  -6 2042.47   16.75
  -1   3  -6 2150.50   31.26
   1   3   6 2146.11   25.75
  -1  -3  -6 2010.44   25.94
   1  -3   6 2149.58   28.23
   1   3   6 2146.28   16.49
   1  -3   6 2116.16   29.72
  -1   3  -6 2122.74   29.07
  -1  -3  -8 1192.32   18.73
  -1   3  -8 1255.02   24.65
  -1  -3  -8 1204.26   20.63
   1  -3   8 1192.02   23.25
   1   3   8 1159.39   15.54
   1  -3   8 1208.81   23.67
  -1   3  -8 1195.04   24.11
  -1  -3  -8 1197.56   16.38
  -1  -3 -10  132.25    7.26
  -1  -3 -10  104.01    6.76
   1   3  10  114.51    6.32
   1  -3  10  100.00    8.32
  -1   3 -10  110.94    8.71
  -1  -3 -10  110.12    6.36
   1  -3  10  113.31    8.48
  -1   3 -10  108.96    8.37
  -1  -3 -12  550.95   14.55
  -1  -3 -12  554.90   15.70
   1   3  12  519.47   14.01
   1  -3  12  524.26   18.51
  -1   3 -12  521.49   18.05
  -1  -3 -12  547.25   15.09
  -1   3 -12  537.00   19.44
   1  -3  12  549.49   17.81
  -1  -3 -14   71.90    6.28
   1  -3  14   62.71    7.17
  -1  -3 -14   80.66    7.10
  -1  -3 -14   61.99    6.18
  -1   3 -14   55.93    7.15
   1  -3  14   61.27    7.62
   1   3  14   61.04    5.97
  -1  -3 -16   97.21    8.06
   1  -3  16  120.59    9.82
  -1  -3 -16  104.96    7.80
   1  -3  16  113.55   10.09
   1   3  16   99.14    7.87
   1  -3  18   -0.83    3.98
  -1  -3 -18    6.35    3.54
   1  -3  18   -4.27    4.54
   1   3  18    3.87    3.63
   1  -3  20  135.25   11.01
   1   3  20  126.94    9.22
   1  -3  20  138.06   12.17
   1   3  20  125.53    9.89
   1   3  22    2.07    3.54
   1  -3  22   -3.45    4.66
   1   3  22   -1.46    3.94
   1  -3  22   -7.19    5.18
   1   3  24   20.20    4.96
   1  -3  24   15.24    5.70
   1  -3  24   11.01    6.46
   1   3  24   10.11    5.02
   1   3  26    8.72    4.62
   1  -3  26   -7.44    5.22
   1   3  26    7.37    5.36
   1  -3  26    0.13    4.98
   1   3  28    2.24    4.53
   1   3  28   -3.53    4.89
   1  -3  28    0.20    4.72
   1   3  30   -1.28    4.51
   1  -3  30    1.06    4.99
   1  -3  30    3.04    6.38
   1   3  32    2.36    4.66
  -1  -3 -32   -2.20    6.36
   1  -3  32   17.71    6.70
   1  -3  32    4.27    6.46
   1   3  34   22.59    6.87
   1  -3  34   24.58    7.63
  -1  -3 -34   21.86    9.39
   1  -3  34   14.57    8.31
   1  -3  36   -5.07    6.02
  -1  -3 -36   12.90    8.55
   1  -3  36   19.20    8.95
   1  -3  38    3.04    5.87
  -1  -3 -38   -9.34    8.60
  -1   3 -40   10.57   10.75
  -1  -3 -40    7.07    9.00
  -1  -3 -42   -0.46    8.94
  -1   3 -42    0.82    9.35
  -1   3 -44    2.96   10.27
  -1  -3 -44    0.25    9.59
   1   4 -43   23.09   12.87
   1  -4 -43   -9.83    9.83
  -1  -4  41    3.41    6.58
   1   4 -41   -7.77   10.67
   1  -4 -41    8.32    9.47
  -1  -4  39    2.73    6.17
   1  -4 -39    3.23    7.54
  -1  -4  37    7.48    6.96
   1  -4 -37    0.85    7.11
   1   4 -37   -8.38    9.34
   1  -4 -37   -1.24    5.75
  -1  -4  35    1.02    6.02
   1  -4 -35    0.90    6.27
   1   4 -35  -14.88   10.12
   1  -4 -35    6.80    6.20
  -1  -4  33    2.42    5.43
   1  -4 -33   -6.72    7.51
   1  -4 -33    1.05    5.39
   1  -4 -31    4.20    6.38
  -1  -4  31    3.18    6.30
  -1  -4  31   -3.11    5.58
   1  -4 -31    8.45    5.98
  -1  -4  29    5.15    6.15
  -1  -4  29   -5.41    5.69
   1  -4 -29   12.90    6.53
  -1  -4  27   -1.11    5.49
  -1  -4  27    7.04    5.73
   1  -4 -27   -6.72    5.26
  -1  -4  25   54.87    9.64
  -1  -4  25   63.65    9.49
   1  -4 -25   41.77    7.63
  -1  -4  23   34.27    7.43
   1  -4 -23   31.58    6.36
  -1  -4  23   30.58    7.47
   1  -4 -23   18.55    5.26
  -1  -4  21    8.57    5.37
   1  -4 -21   -2.98    4.02
   1  -4 -21   -3.30    4.18
  -1  -4  19   11.30    5.22
   1  -4 -19   14.41    4.43
  -1  -4  19   16.41    6.11
   1  -4 -19    9.39    3.99
   1  -4 -17   30.16    5.18
   1  -4 -17   38.18    5.87
  -1  -4  17   28.42    6.30
   1  -4 -17   39.06    5.71
  -1  -4  17   35.42    6.84
   1  -4 -15    8.56    3.31
   1  -4 -15    3.44    2.49
   1  -4 -15   10.99    3.69
  -1  -4  15   17.68    5.24
  -1  -4  15    9.93    4.45
   1  -4 -15   14.20    3.84
  -1  -4  13  106.55    9.54
   1  -4 -13   96.22    8.11
   1  -4 -13   99.70    6.93
   1  -4 -13   96.12    7.39
   1  -4 -13  105.83    7.05
  -1  -4  13  100.98    9.33
   1   4 -11  197.43   12.34
  -1  -4  11  220.46   12.92
   1  -4 -11  218.23   11.40
   1  -4 -11  209.46    8.54
   1   4 -11  217.10   12.80
  -1  -4  11  210.75   11.97
   1  -4 -11  198.56    9.80
   1  -4 -11  204.95    8.36
  -1  -4   9  467.33   17.12
   1  -4  -9  454.67   15.56
   1   4  -9  448.68   16.13
   1  -4  -9  443.91    9.98
   1  -4  -9  451.52    9.99
  -1  -4   9  442.12   15.44
   1  -4  -9  464.77   14.21
   1   4  -9  458.67   17.54
   1   4  -7  207.24   10.59
   1  -4  -7  204.43    5.52
  -1   4   7  206.66   10.39
   1  -4  -7  213.10   10.75
  -1  -4   7  201.65    9.99
  -1  -4   7  204.70   11.14
   1  -4  -7  232.04    5.80
   1   4  -7  219.88   11.98
  -1   4   5    8.56    3.97
   1  -4  -5    4.57    3.99
   1   4  -5    7.03    4.39
  -1  -4   5    4.50    4.30
  -1  -4   5    6.11    3.30
   1   4  -5   12.01    3.88
  -1  -4   3  257.59   11.97
   1   4  -3  266.44   12.08
  -1   4   3  265.53   11.65
   1  -4  -3  249.34   11.64
   1   4  -3  275.39    9.19
  -1  -4   3  262.02    8.83
  -1  -4   1  411.23    8.75
  -1  -4   1  364.43   13.25
   1   4  -1  392.52   13.75
  -1   4   1  369.99   13.37
   1  -4  -1  379.40   13.57
  -1   4   1  387.94    7.11
   1   4  -1  381.78    8.67
   1  -4  -1  391.61    7.21
   1   4   1  270.65    5.81
   1  -4   1  305.50    8.16
   1   4   1  297.96    5.86
   1   4   1  278.11   11.80
  -1   4  -1  293.44   12.41
   1  -4   1  291.02   12.15
  -1  -4  -1  276.26   11.48
  -1   4  -1  295.66    8.04
   1  -4   3   82.69    5.49
   1   4   3   85.18    6.82
  -1  -4  -3   85.33    6.86
  -1   4  -3   83.60    7.10
   1  -4   3   79.18    7.41
  -1   4  -3   89.20    5.62
   1  -4   5   13.68    3.56
   1   4   5   13.99    4.01
  -1  -4  -5   12.06    3.93
   1  -4   5   10.27    4.33
  -1   4  -5   14.00    3.80
  -1   4  -5   23.38    5.04
   1   4   7   20.23    4.23
  -1  -4  -7   19.90    4.74
   1  -4   7   19.29    4.39
   1   4   7   18.92    2.18
  -1  -4  -7   22.78    2.38
  -1   4  -7   19.44    5.27
   1  -4   7   20.13    5.14
  -1   4  -7   17.97    4.66
   1   4   9  133.05    5.47
  -1   4  -9  141.93   10.31
   1  -4   9  145.64    9.74
  -1  -4  -9  137.27    8.44
   1   4   9  140.66    8.25
   1  -4   9  150.83   10.20
  -1   4  -9  141.35    9.61
  -1  -4  -9  147.50    6.07
   1   4  11   -0.31    2.57
   1  -4  11    0.51    4.01
   1  -4  11   -0.81    4.24
  -1  -4 -11    4.97    2.65
  -1  -4 -11   -1.75    2.85
  -1  -4 -11    1.74    2.45
  -1   4 -11   -5.41    4.45
  -1   4 -11    0.18    3.84
   1   4  13   86.33    6.17
  -1  -4 -13  107.60    7.45
   1  -4  13   74.29    8.22
  -1  -4 -13   84.04    7.11
   1  -4  13   83.39    8.50
  -1  -4 -13   91.72    6.56
  -1  -4 -15    7.18    3.17
  -1  -4 -15    0.08    3.47
   1  -4  15    2.02    4.08
   1   4  15   10.40    3.64
   1  -4  15   -0.64    4.15
  -1  -4 -15   11.48    3.73
   1   4  17   51.40    6.02
   1  -4  17   51.06    8.01
  -1  -4 -17   66.94    7.34
   1  -4  17   54.45    7.76
  -1  -4 -17   50.75    6.20
  -1  -4 -17   45.48    5.70
   1  -4  19   93.84   10.74
  -1  -4 -19  126.49   10.04
   1   4  19   99.36    8.48
   1  -4  19   96.00    9.95
   1  -4  21    1.91    4.49
   1   4  21   -3.61    3.77
   1  -4  21    6.36    4.93
  -1  -4 -21    5.36    4.17
   1   4  23    3.74    4.31
   1  -4  23    0.00    5.09
   1  -4  23    1.20    4.41
  -1  -4 -23    3.15    4.41
   1   4  25    0.02    4.31
   1  -4  25   -1.43    5.25
   1  -4  25    0.47    4.56
  -1  -4 -25    8.60    5.18
   1  -4  27  124.54   13.89
   1  -4  27  121.22   12.53
  -1  -4 -27  131.67   12.28
   1  -4  29  -12.96    6.56
  -1  -4 -29    0.78    4.94
   1  -4  29  -12.30    6.78
  -1  -4 -29    5.73    5.93
   1  -4  31   13.23    6.51
  -1  -4 -31   -0.95    4.99
   1  -4  31    8.86    7.18
  -1  -4 -31   16.51    7.25
   1  -4  33    9.79    6.96
  -1  -4 -33   -2.14    5.42
   1  -4  33   11.50    7.43
  -1  -4 -33    9.97    6.84
   1  -4  35    2.54    5.63
  -1  -4 -35    2.49    5.57
   1  -4  35    5.46    6.98
  -1  -4 -35   -2.87    6.99
   1  -4  37    6.26    6.37
  -1  -4 -37   -3.10    7.53
   1  -4  39   -4.06    6.13
  -1   4 -39  -15.88   11.41
  -1  -4 -39   -2.91    7.20
  -1   4 -41  -10.07   11.66
  -1  -4 -41    3.64    8.50
  -1   4 -43   -2.82   10.57
  -1  -4 -43   13.75   11.03
  -1  -5  42    9.34    7.71
   1   5 -42   -2.95   10.61
  -1  -5  40    1.09    6.53
   1  -5 -40   12.57    8.54
  -1  -5  38   -9.92    7.79
   1  -5 -38   11.06    8.10
   1   5 -38    1.39    8.86
   1  -5 -36    3.29    6.46
   1   5 -36   12.25    9.80
  -1  -5  36   -0.08    6.05
   1  -5 -36    3.53    5.97
   1  -5 -34   -8.84    6.92
  -1  -5  34    9.93    6.65
   1  -5 -34   -0.67    5.41
   1  -5 -32   -5.58    5.97
   1  -5 -32   10.13    6.25
  -1  -5  32    0.37    5.99
   1  -5 -30    3.58    4.63
   1  -5 -30   12.07    6.20
  -1  -5  30    1.97    6.31
  -1  -5  28   -0.05    5.68
   1  -5 -28  -10.42    5.67
   1  -5 -28  -12.13    5.52
  -1  -5  28    0.33    5.74
  -1  -5  26    8.75    5.86
   1  -5 -26    0.24    4.82
   1  -5 -26   -0.28    4.35
  -1  -5  26   -3.70    5.55
  -1  -5  24   40.66    8.52
   1  -5 -24   42.84    7.50
   1  -5 -24   23.62    5.98
  -1  -5  24   14.15    6.76
  -1  -5  22   -4.11    5.52
   1  -5 -22   -4.09    4.36
   1  -5 -22   -4.11    4.46
  -1  -5  20   19.72    6.52
   1  -5 -20   30.23    5.86
  -1  -5  20   13.15    6.01
   1  -5 -20    9.80    4.25
   1  -5 -18   69.74    7.27
   1  -5 -18   75.84    7.48
  -1  -5  18   75.63    9.33
  -1  -5  18   86.18    9.86
   1  -5 -18   79.89    8.69
   1  -5 -16    6.29    3.56
   1  -5 -16    9.21    3.50
   1  -5 -16   10.86    4.64
  -1  -5  16   16.44    5.65
  -1  -5  16    9.44    4.72
   1  -5 -14   45.81    6.92
   1  -5 -14   40.14    4.74
   1  -5 -14   42.90    4.90
  -1  -5  14   48.04    7.38
  -1  -5  14   45.48    7.14
   1  -5 -12   43.10    6.53
  -1  -5  12   51.92    7.58
  -1  -5  12   39.67    6.62
   1  -5 -12   52.82    4.65
   1  -5 -12   39.56    5.19
   1  -5 -12   50.61    4.60
  -1  -5  10   83.98    7.95
  -1   5  10   77.36    7.57
   1  -5 -10   92.64    8.43
   1  -5 -10   80.79    4.47
   1   5 -10   81.52    8.18
  -1  -5  10   91.28    9.33
   1  -5 -10   86.28    4.70
   1  -5  -8  282.44    6.03
   1   5  -8  296.44   13.27
   1  -5  -8  285.62   13.69
  -1   5   8  286.69   13.41
  -1  -5   8  280.13   12.74
   1   5  -8  284.00   15.25
  -1  -5   8  279.94   14.43
   1  -5  -8  288.29    6.25
  -1   5   6   10.50    4.47
   1  -5  -6   12.88    5.08
  -1  -5   6    8.92    4.55
   1   5  -6    8.07    5.06
  -1  -5   6   10.75    3.77
   1   5  -6   11.99    4.28
  -1   5   4  189.31   11.08
   1   5  -4  201.56   12.13
  -1  -5   4  195.16   11.58
   1  -5  -4  203.99   11.75
   1   5  -4  200.34    9.41
  -1  -5   4  206.30    9.20
  -1   5   2  174.91    5.08
  -1   5   2  167.85   10.72
   1   5  -2  165.60   10.93
   1  -5  -2  165.86   11.10
   1  -5  -2  171.40    4.89
   1   5  -2  166.59    7.46
  -1  -5   2  158.05    7.21
  -1  -5   2  164.26   10.93
  -1   5   0    6.70    4.31
   1   5   0    4.44    2.30
   1   5   0    3.10    2.28
  -1   5   0    1.39    2.09
   1  -5   0    0.97    2.37
  -1  -5   0    2.01    4.74
   1  -5   0   -0.46    4.31
   1   5   0    2.84    3.96
  -1  -5  -2  101.50    8.72
   1  -5   2  100.47    9.16
   1  -5   2  105.18    6.38
  -1   5  -2  108.92    6.36
   1   5   2   94.58    8.09
  -1   5  -2  104.35    9.33
  -1   5  -4   41.01    7.17
   1   5   4   33.66    5.53
  -1  -5  -4   32.57    5.70
   1  -5   4   29.88    4.58
   1  -5   4   33.48    6.14
  -1   5  -4   31.56    4.81
   1   5   6  223.51   11.57
  -1   5  -6  234.52   13.27
   1  -5   6  227.65   12.62
   1  -5   6  219.17   10.79
  -1   5  -6  207.92   10.74
  -1  -5  -6  216.51   11.45
   1  -5   8   20.25    4.84
  -1  -5  -8   21.30    5.12
  -1   5  -8   16.54    5.07
   1  -5   8   20.85    5.75
   1   5   8   18.35    4.65
  -1   5  -8   12.76    4.38
  -1  -5 -10  410.94    9.50
   1   5  10  402.54   14.88
  -1  -5 -10  433.94   16.14
   1  -5  10  410.21   16.45
   1  -5  10  431.94   17.97
  -1   5 -10  377.12   16.65
  -1  -5 -12   -4.85    2.97
   1  -5  12   -0.49    4.29
  -1  -5 -12    5.15    4.22
   1  -5  12   -1.96    4.36
  -1  -5 -12    1.49    2.48
  -1  -5 -14   73.22    6.89
  -1  -5 -14   67.80    7.46
   1  -5  14   81.65    9.04
  -1  -5 -14   65.51    5.79
   1  -5  14   72.55    9.00
   1  -5  16    1.40    4.30
  -1  -5 -16    0.96    3.01
  -1  -5 -16    6.60    3.61
   1   5  16    3.69    3.10
   1  -5  16    9.70    5.29
  -1  -5 -16   -3.37    3.11
  -1  -5 -18    8.29    3.73
  -1  -5 -18    4.43    3.67
   1  -5  18   12.48    5.38
   1  -5  18   14.03    5.90
  -1  -5 -20   -8.67    4.69
   1  -5  20    5.85    5.05
   1  -5  20   -1.32    4.38
  -1  -5 -22   60.01    8.23
   1  -5  22   59.36    9.14
   1  -5  22   52.73    8.97
  -1  -5 -24   41.41    7.75
   1  -5  24   46.02    8.97
   1  -5  24   46.58    8.66
  -1  -5 -26    3.15    5.00
   1  -5  26    6.09    6.16
  -1  -5 -26    7.95    5.73
   1  -5  26   13.60    6.26
  -1  -5 -28   -2.52    4.63
   1  -5  28  -11.56    6.86
  -1  -5 -28   10.39    6.13
   1  -5  28   11.80    6.38
  -1  -5 -30   -7.55    5.30
   1  -5  30   -1.15    6.30
  -1  -5 -30   -7.41    5.83
   1  -5  30    2.40    5.26
  -1  -5 -32   -6.55    5.19
   1  -5  32   -6.88    7.07
  -1  -5 -32    3.44    5.80
   1  -5  32    2.86    5.85
  -1  -5 -34   10.80    6.89
  -1  -5 -34   -2.74    5.77
   1  -5  34   -2.05    5.88
  -1  -5 -36   -9.00    7.29
   1  -5  36    3.28    5.98
  -1  -5 -38   11.72    7.91
   1  -5  38   15.43    7.97
  -1  -5 -40   -8.15    8.40
  -1   5 -40    6.84   10.68
   1  -5  40   -8.71    7.45
  -1   5 -42   28.71   13.63
   1   6 -41    3.62   10.00
  -1  -6  41   -0.63    7.31
   1   6 -39   -2.24   10.26
  -1  -6  39    0.42    6.52
   1   6 -37    8.51    9.74
  -1  -6  37   14.97    7.93
   1  -6 -35   -9.16    6.10
   1   6 -35    5.38    9.12
  -1  -6  35   -6.69    6.74
   1  -6 -35   -3.29    5.48
   1  -6 -33   -4.04    5.46
   1  -6 -33    0.63    4.76
  -1  -6  33    3.13    5.90
   1  -6 -31    8.05    5.47
   1  -6 -31    1.99    5.15
  -1  -6  31    8.75    6.79
   1  -6 -29   11.65    6.57
  -1  -6  29   -5.15    7.09
   1  -6 -29    0.45    4.99
  -1  -6  29   11.89    6.89
   1  -6 -27   26.46    7.10
   1  -6 -27   13.87    5.32
  -1  -6  27   23.25    8.06
   1  -6 -25   15.06    5.98
  -1  -6  25   33.50    8.71
   1  -6 -25   23.93    6.34
  -1  -6  25   22.14    7.67
   1  -6 -23    7.17    4.74
  -1  -6  23    9.50    5.82
  -1  -6  23   25.27    7.70
   1  -6 -23   13.42    5.51
   1  -6 -21   28.49    5.79
   1  -6 -21   28.43    5.85
  -1  -6  21   35.15    7.82
  -1  -6  21   50.81    8.96
   1  -6 -21   31.19    6.76
   1  -6 -19   28.97    6.80
   1  -6 -19   27.29    5.14
   1  -6 -19   25.55    4.99
  -1  -6  19   32.07    7.47
  -1  -6  19   23.76    6.98
   1  -6 -17  116.95    8.17
  -1  -6  17  117.23   11.55
   1  -6 -17  123.70    8.22
  -1  -6  17  117.38   11.71
   1  -6 -17  126.44   11.18
   1  -6 -15   75.73    6.05
  -1  -6  15   73.92    8.90
   1  -6 -15   76.36    6.10
   1  -6 -15   80.30    9.23
  -1  -6  15   86.44   10.13
  -1  -6  13  177.29   13.37
   1  -6 -13  168.40    7.26
   1  -6 -13  172.10   12.24
  -1  -6  13  164.70   11.99
   1  -6 -13  163.00    7.24
   1  -6 -11  132.70    5.45
  -1  -6  11  140.44   10.47
   1  -6 -11  151.73   11.56
  -1  -6  11  154.36   12.16
   1  -6 -11  132.75    5.26
   1  -6  -9   15.60    5.34
  -1  -6   9   18.51    4.82
   1   6  -9   15.06    4.78
  -1  -6   9   12.37    5.51
   1  -6  -7  132.11   10.60
  -1  -6   7  139.92    9.33
  -1   6   7  127.63    9.88
   1   6  -7  131.23    9.20
  -1  -6   7  143.86   11.38
   1  -6  -5    5.23    4.34
  -1   6   5    4.24    3.82
  -1  -6   5   12.29    4.25
   1   6  -5    9.04    3.74
  -1  -6   5    3.29    5.01
  -1  -6   3   72.99    8.59
   1  -6  -3   67.11    8.23
  -1   6   3   79.24    8.25
   1   6  -3   64.24    5.71
  -1  -6   3   68.79    5.56
   1   6  -1  123.55    6.22
   1   6  -1  123.53   10.29
  -1   6   1  124.71   10.37
  -1   6   1  127.11    5.40
   1  -6  -1  127.31    5.40
   1  -6  -1  119.02   10.44
  -1  -6   1  104.88    9.78
   1   6   1   50.96    3.57
  -1   6  -1   49.31    7.04
   1   6   1   38.70    6.36
  -1   6  -1   47.26    4.63
   1   6   1   41.87    3.35
   1  -6   1   48.04    7.95
  -1  -6  -1   43.22    7.01
   1  -6   1   49.99    4.70
  -1  -6  -3  580.79   20.33
   1   6   3  549.70   19.72
  -1   6  -3  536.98   14.99
   1  -6   3  585.31   21.09
   1  -6   3  573.78   15.01
  -1  -6  -5  278.95   14.48
  -1   6  -5  270.39   11.85
   1   6   5  251.44   13.54
   1  -6   5  268.77   15.04
   1  -6   5  265.37   11.63
  -1  -6  -7  182.73   12.01
  -1   6  -7  162.86   10.58
   1   6   7  175.45   11.38
   1  -6   7  192.73   13.03
   1  -6   7  182.14   10.74
   1   6   9    9.29    4.14
  -1  -6  -9    9.42    5.06
   1  -6   9   17.33    5.67
  -1   6  -9    8.71    4.67
   1  -6   9   15.43    4.64
   1   6  11   32.78    5.58
  -1  -6 -11   43.57    7.13
   1  -6  11   42.08    7.34
  -1  -6 -11   38.12    3.18
   1  -6  11   33.84    6.36
  -1  -6 -11   37.58    3.12
   1  -6  13    6.21    5.36
  -1  -6 -13    3.05    4.11
   1  -6  13    5.51    4.21
  -1  -6 -13    4.73    2.33
  -1  -6 -13    5.88    2.61
  -1  -6 -15  172.96   12.13
   1  -6  15  171.66   13.56
  -1  -6 -15  136.60    7.90
  -1  -6 -15  153.43    8.02
   1  -6  15  165.78   12.84
  -1  -6 -17    2.16    2.81
  -1  -6 -17    7.11    4.46
  -1  -6 -17    8.24    3.40
   1  -6  17    9.43    5.46
   1  -6  17   10.42    4.93
  -1  -6 -19   32.88    5.46
  -1  -6 -19   42.86    6.81
   1  -6  19   40.05    8.02
   1  -6  19   38.62    7.77
  -1  -6 -19   42.46    5.92
  -1  -6 -21   11.12    5.01
  -1  -6 -21   11.26    4.45
   1  -6  21    9.01    5.69
   1  -6  21   16.32    6.36
  -1  -6 -23    3.11    4.36
   1  -6  23    3.49    5.65
  -1  -6 -23   -6.05    5.02
  -1  -6 -25   -3.85    4.93
   1  -6  25   12.78    6.09
   1  -6  25    5.85    6.14
  -1  -6 -25  -11.36    5.76
  -1  -6 -27    3.78    5.20
   1  -6  27    2.96    5.42
   1  -6  27    8.66    6.51
  -1  -6 -27    2.68    5.45
  -1  -6 -29   79.70   10.93
   1  -6  29   53.94   10.20
   1  -6  29   70.58   12.20
  -1  -6 -29   88.35   11.74
  -1  -6 -31    1.45    5.26
   1  -6  31   -5.69    6.02
   1  -6  31   -8.33    7.17
  -1  -6 -31    8.28    6.13
  -1  -6 -33    0.69    5.29
  -1  -6 -33   22.74    8.17
   1  -6  33   17.23    8.68
   1  -6  33    3.06    6.08
   1  -6  35   -7.11    7.03
   1  -6  35    3.50    6.97
  -1  -6 -35    6.44    6.00
   1  -6  37   28.71    8.85
  -1   6 -39   -5.20    9.69
   1  -6  39   -1.10    6.68
  -1   6 -41    7.32   11.11
  -1  -7  42    1.93    7.74
   1   7 -40    2.27   10.13
  -1  -7  40   -1.00    7.48
   1   7 -38    8.64    9.94
  -1  -7  38   19.39    8.77
  -1  -7  36   13.47    8.05
   1   7 -36    5.23    9.80
   1   7 -34  -10.24    9.40
  -1  -7  34   13.49    7.68
   1  -7 -34   -4.95    6.03
   1  -7 -32    0.62    5.46
  -1  -7  32   -1.18    6.37
   1  -7 -32   -2.67    5.15
   1  -7 -30    2.39    5.07
   1  -7 -30   -1.41    4.82
  -1  -7  30    0.01    6.29
  -1  -7  28   68.06   11.85
   1  -7 -28   58.24    8.87
  -1  -7  28   78.59   12.53
   1  -7 -28   79.83   11.34
   1  -7 -26   35.18    6.92
   1  -7 -26   29.67    8.00
  -1  -7  26   23.52    7.77
  -1  -7  26   24.96    8.32
   1  -7 -24   20.33    5.67
  -1  -7  24   22.82    7.74
   1  -7 -24    0.79    5.32
  -1  -7  24    7.84    5.97
   1  -7 -22   37.62    6.26
   1  -7 -22   50.49    8.71
  -1  -7  22   39.61    8.89
  -1  -7  22   45.88    9.20
  -1  -7  20   -2.95    5.28
   1  -7 -20    2.73    4.94
   1  -7 -20    6.37    3.96
  -1  -7  20    8.85    5.86
   1  -7 -20   -0.27    3.24
  -1  -7  18    5.76    5.72
  -1  -7  18   15.55    6.54
   1  -7 -18   -2.37    3.20
   1  -7 -18   -5.40    3.48
   1  -7 -18    5.63    4.79
  -1  -7  16   -2.45    5.07
  -1  -7  16   12.73    5.77
   1  -7 -16    0.57    2.63
   1  -7 -16    1.13    2.52
   1  -7 -16    6.11    5.32
  -1  -7  14   18.20    6.06
   1  -7 -14   14.85    2.69
  -1  -7  14    8.35    4.38
   1  -7 -14   20.25    3.08
   1  -7 -14   22.77    6.12
   1  -7 -12   56.64    7.85
  -1  -7  12   61.74    8.11
   1  -7 -12   38.15    2.48
   1  -7 -12   39.16    2.74
  -1  -7  12   63.60    9.12
  -1  -7  10    1.16    3.86
  -1  -7  10   -3.62    5.53
   1  -7 -10    2.81    4.46
  -1  -7   8   73.18    7.65
  -1  -7   8   86.33   10.28
   1  -7  -8   78.10    9.36
   1   7  -8   70.63    7.98
   1   7  -6  520.50   18.03
   1  -7  -6  579.36   22.42
  -1  -7   6  585.55   22.75
  -1  -7   6  557.31   17.77
   1   7  -4   60.95    5.97
   1  -7  -4   65.34    8.71
  -1  -7   4   62.18    8.50
  -1  -7   4   69.75    6.37
  -1   7   2   11.17    2.61
   1  -7  -2    3.47    5.14
   1  -7  -2    4.05    1.88
  -1  -7   2    7.60    5.72
   1   7  -2    5.64    2.59
   1   7   0   16.73    2.89
   1   7   0   17.00    2.94
  -1   7   0   19.69    3.30
  -1  -7   0   27.30    6.14
   1  -7   0   28.80    6.87
   1  -7   0   19.14    3.25
   1   7   2  503.05    8.88
   1   7   2  494.17    9.11
   1  -7   2  476.85   20.32
  -1  -7  -2  493.70   20.20
   1  -7   2  526.10   14.16
  -1   7  -2  493.47   14.05
   1  -7   4  236.71   14.90
  -1  -7  -4  230.65   14.55
  -1   7  -4  221.63   10.65
   1  -7   4  215.09   10.51
   1  -7   6    0.19    3.65
  -1  -7  -6   -3.36    5.07
  -1   7  -6    1.58    3.41
   1  -7   6   -7.91    5.31
   1  -7   8   18.17    4.82
   1  -7   8   23.84    6.96
  -1  -7  -8   21.91    5.81
  -1   7  -8    5.15    3.54
   1  -7  10   80.39    9.84
   1  -7  10   76.25    8.30
  -1  -7 -10   80.81    9.38
   1  -7  12   79.71    9.72
  -1  -7 -12   91.04    9.81
   1  -7  12   82.23    9.13
  -1  -7 -14  157.06   12.55
   1  -7  14  171.85   13.91
  -1  -7 -14  166.10    6.65
  -1  -7 -14  146.43    6.38
   1  -7  14  164.51   12.67
   1  -7  16   48.88    8.67
  -1  -7 -16   36.24    4.27
   1  -7  16   52.12    8.18
  -1  -7 -16   49.06    4.75
  -1  -7 -16   50.33    7.93
  -1  -7 -18  190.07   14.05
   1  -7  18  189.36   15.52
  -1  -7 -18  153.41    9.30
   1  -7  18  164.57   14.20
  -1  -7 -18  166.91    9.19
  -1  -7 -20    4.46    4.70
  -1  -7 -20    7.25    4.00
   1  -7  20   -5.93    5.52
   1  -7  20   -2.64    4.96
  -1  -7 -20    1.19    3.51
  -1  -7 -22   -2.53    4.41
  -1  -7 -22    9.36    4.47
   1  -7  22   10.19    6.42
   1  -7  22    6.19    6.34
  -1  -7 -24   18.97    5.44
   1  -7  24   20.03    7.40
   1  -7  24   18.37    7.52
  -1  -7 -24   16.14    6.39
  -1  -7 -26   -3.41    4.70
   1  -7  26    9.92    6.28
  -1  -7 -26   -6.59    5.15
  -1  -7 -28   13.55    6.05
   1  -7  28    6.95    6.27
   1  -7  28   10.63    7.19
  -1  -7 -28   22.70    6.82
  -1  -7 -30   14.91    6.37
   1  -7  30   20.70    7.97
   1  -7  30   33.00    9.45
  -1  -7 -30   20.76    6.95
  -1  -7 -32   10.90    6.71
   1  -7  32   10.59    7.09
   1  -7  32   16.62    8.49
   1  -7  34    8.32    7.95
   1  -7  34   -0.45    6.14
   1  -7  36    4.01    7.48
   1  -7  38   -3.64    6.54
  -1   7 -38  -11.78   10.78
   1  -7  40  -15.40    8.60
  -1   7 -40    4.78   10.23
  -1  -8  41    7.40    8.62
  -1  -8  39   -0.90    7.00
   1   8 -39    1.51    9.38
   1   8 -37   -8.31   10.34
  -1  -8  37   13.93    7.60
   1   8 -35   -6.69    9.57
  -1  -8  35   -9.08    7.59
   1  -8 -33    3.21    6.72
   1   8 -33   -4.83    8.96
  -1  -8  33   -6.70    7.04
  -1  -8  31    1.13    6.84
   1  -8 -31    8.55    7.14
  -1  -8  29   15.15    7.89
   1  -8 -29   30.62    8.38
   1  -8 -27  -11.15    6.38
   1  -8 -27    9.08    4.98
  -1  -8  27    4.53    6.62
  -1  -8  27    8.52    7.19
   1  -8 -25    1.91    5.70
   1  -8 -25   -5.68    4.44
  -1  -8  25   -8.78    6.83
  -1  -8  25    2.45    5.78
  -1  -8  23   -4.17    6.18
   1  -8 -23    0.66    3.66
  -1  -8  23    7.79    6.26
   1  -8 -23   -4.22    5.82
  -1  -8  21   68.65   10.56
   1  -8 -21   73.50    7.00
   1  -8 -21   85.90   11.42
  -1  -8  21   99.38   12.76
  -1  -8  19   -3.17    5.22
   1  -8 -19    2.85    3.04
   1  -8 -19   -3.66    5.86
   1  -8 -19    5.36    3.21
  -1  -8  17   40.88    8.60
  -1  -8  17   30.09    6.98
   1  -8 -17   34.46    3.92
   1  -8 -17   37.16    4.03
   1  -8 -17   31.37    6.86
   1  -8 -15    9.64    5.70
  -1  -8  15   14.66    6.58
   1  -8 -15    2.30    1.63
  -1  -8  15   -0.16    4.63
   1  -8 -15    7.07    1.95
  -1  -8  13   14.03    5.53
  -1  -8  13   -2.06    5.49
   1  -8 -13   11.81    5.83
   1  -8 -11  368.88   19.75
  -1  -8  11  372.51   17.59
  -1  -8  11  373.28   20.20
   1  -8  -9  431.92   21.26
  -1  -8   9  412.09   20.96
  -1  -8   9  430.17   17.64
   1  -8  -7    6.16    5.62
   1   8  -7    0.79    3.40
  -1  -8   7    3.56    5.16
  -1  -8   7    4.71    3.39
   1   8  -5  109.04    8.63
   1  -8  -5  129.57   11.97
  -1  -8   5  120.49   12.12
  -1   8   3  520.33    8.67
   1   8  -3  546.81   16.20
  -1  -8   3  552.35   23.86
   1  -8  -3  573.39   24.33
   1   8  -3  524.36   15.94
  -1  -8   1   54.73    8.93
   1  -8  -1   55.86    8.75
   1   8  -1   54.74    5.01
  -1   8   1   54.13    4.44
   1   8  -1   48.94    4.80
   1   8   1  329.16    9.11
  -1  -8  -1  314.60   17.69
   1  -8   1  303.71   17.82
   1  -8   1  317.91   10.83
   1   8   1  311.84    8.79
  -1   8  -1  330.29   11.25
   1  -8   3   44.58    8.10
   1  -8   3   42.79    5.37
  -1  -8  -3   45.99    7.92
  -1   8  -3   36.63    4.95
   1  -8   5  134.31    9.15
   1  -8   5  114.87   11.53
  -1  -8  -5  134.35   11.97
  -1   8  -5  109.89    8.62
  -1   8  -7  110.48    9.57
   1  -8   7  139.79   12.91
  -1  -8  -7  130.51   11.98
   1  -8   7  137.35    9.74
  -1  -8  -9  169.00   13.37
   1  -8   9  180.37   12.07
   1  -8   9  188.45   14.85
  -1  -8 -11  139.26   12.37
   1  -8  11  140.05   11.21
   1  -8  11  150.86   13.35
  -1  -8 -13    4.97    5.43
   1  -8  13    1.18    5.60
   1  -8  13   13.65    5.39
   1  -8  15   15.35    6.46
  -1  -8 -15    5.75    1.66
  -1  -8 -15    4.03    1.61
   1  -8  15   13.66    5.55
  -1  -8 -15    9.95    5.51
  -1  -8 -17    2.84    2.59
   1  -8  17    4.96    4.66
  -1  -8 -17    2.59    2.45
   1  -8  17    8.38    6.20
  -1  -8 -17    8.57    5.51
  -1  -8 -19   32.16    4.72
  -1  -8 -19   27.24    4.28
   1  -8  19   31.27    7.78
   1  -8  19   35.60    8.61
  -1  -8 -19   29.96    7.34
  -1  -8 -21  109.90   12.17
  -1  -8 -21   89.95    7.55
   1  -8  21   93.55   12.01
   1  -8  21  102.60   12.64
  -1  -8 -23    7.85    4.24
   1  -8  23   14.48    7.11
   1  -8  23   16.44    7.33
  -1  -8 -23   19.44    7.21
  -1  -8 -25   63.01   10.61
  -1  -8 -25   41.07    6.69
   1  -8  25   49.93   10.30
   1  -8  25   56.95   10.68
   1  -8  27   45.08   10.28
  -1  -8 -27   41.91    7.37
   1  -8  27   47.37   10.61
  -1  -8 -27   59.88   10.46
  -1  -8 -29   -2.60    5.34
   1  -8  29   -0.43    6.51
   1  -8  29   -0.63    6.17
  -1  -8 -31   13.39    6.49
   1  -8  31  -10.46    7.67
   1  -8  31    6.61    7.29
   1  -8  33   -9.16    8.46
   1  -8  33    3.01    7.19
   1  -8  35   -1.40    6.41
  -1   8 -37   11.75   10.54
   1  -8  37    2.88    7.32
  -1   8 -39   -4.57   10.65
   1  -8  39    5.77    7.69
   1  -8  41    8.54    8.40
  -1  -9  42   -0.18    7.52
  -1  -9  40   -1.86    7.74
   1   9 -38   12.34   11.15
  -1  -9  38  -15.11    9.22
   1   9 -36   -6.43   10.78
  -1  -9  36    0.18    7.02
   1   9 -34   24.69   11.75
  -1  -9  34   -1.60    6.91
   1  -9 -32   10.08    7.81
  -1  -9  32   -1.93    7.25
   1  -9 -30   -5.97    7.10
  -1  -9  30    5.49    7.13
   1  -9 -28   -3.83    6.66
  -1  -9  28    5.38    7.19
   1  -9 -26   -0.52    5.96
  -1  -9  26   -1.56    6.16
   1  -9 -24   16.85    7.96
  -1  -9  24    6.88    6.88
  -1  -9  24   11.46    7.20
  -1  -9  22   -1.85    6.08
   1  -9 -22    4.09    5.58
   1  -9 -22   -1.60    3.14
  -1  -9  22   14.28    7.36
  -1  -9  20   73.85   11.14
  -1  -9  20   80.20   12.06
   1  -9 -20   64.13   10.88
   1  -9 -20   51.67    4.83
  -1  -9  18   -6.65    6.07
   1  -9 -18    4.31    1.65
  -1  -9  18    7.99    5.84
   1  -9 -18    4.01    6.32
   1  -9 -18    4.55    1.74
   1  -9 -16   -1.51    5.88
  -1  -9  16    6.56    6.72
  -1  -9  16    8.29    5.61
   1  -9 -14    7.78    6.13
  -1  -9  14   14.68    5.28
  -1  -9  14   16.15    6.68
  -1  -9  12   21.77    5.71
  -1  -9  12   17.66    7.00
   1  -9 -12   21.07    7.17
   1  -9 -10    5.15    5.81
  -1  -9  10   -4.14    4.40
  -1  -9  10   -1.62    5.41
  -1  -9   8   11.61    6.18
   1  -9  -8    3.43    5.34
  -1  -9   6   19.63    7.00
   1  -9  -6   19.62    7.40
   1   9  -6   13.11    4.43
   1  -9  -4    9.97    6.01
   1   9  -4    8.11    3.76
   1   9  -4    5.65    3.33
  -1  -9   4    4.04    5.36
  -1   9   2    5.22    2.12
   1  -9  -2    5.77    5.42
   1   9  -2    7.85    3.22
   1   9  -2    5.51    3.25
  -1   9   2    8.08    2.37
  -1  -9   2    1.33    5.22
  -1   9   0   11.77    3.19
   1  -9   0   11.57    5.95
   1   9   0    6.89    2.53
   1   9   0   12.67    3.02
  -1  -9   0   16.31    7.12
   1   9   2    4.17    2.10
   1   9   2    1.91    1.82
   1  -9   2   -0.83    2.97
  -1   9  -2    1.50    2.93
  -1  -9  -2    0.44    4.73
   1  -9   2    5.02    5.90
   1  -9   4   55.76    6.15
  -1  -9  -4   60.77    9.09
   1  -9   4   60.61    9.33
  -1   9  -4   48.19    6.24
   1  -9   6    3.03    5.65
  -1  -9  -6    3.17    5.05
  -1   9  -6    0.99    3.26
   1  -9   6    2.10    3.43
  -1  -9  -8   15.06    7.01
   1  -9   8   19.38    4.95
   1  -9   8   25.02    7.63
  -1  -9 -10    7.09    5.32
   1  -9  10    7.36    4.15
   1  -9  10   19.65    6.82
  -1  -9 -12   24.69    7.14
   1  -9  12   17.56    5.83
   1  -9  12   23.22    7.66
   1  -9  14   15.94    5.97
   1  -9  14   20.14    7.75
  -1  -9 -14   28.17    7.67
   1  -9  16   11.46    6.85
  -1  -9 -16    3.54    5.32
   1  -9  16    9.21    5.90
   1  -9  18   11.25    6.25
  -1  -9 -18   -0.57    1.58
  -1  -9 -18   -0.65    1.36
  -1  -9 -18    4.04    5.87
   1  -9  18    5.48    6.38
  -1  -9 -20    0.85    5.87
   1  -9  20   -6.35    6.39
  -1  -9 -20    1.68    2.66
   1  -9  20    0.69    5.69
   1  -9  22   20.18    7.92
   1  -9  22   12.83    7.59
  -1  -9 -22   13.67    6.42
   1  -9  24   14.73    7.40
  -1  -9 -24    4.58    6.16
   1  -9  24   14.21    7.77
   1  -9  26  -10.88    7.42
   1  -9  26    6.68    6.40
  -1  -9 -26   -7.96    6.62
   1  -9  28   13.98    8.00
   1  -9  28   22.43    8.65
  -1  -9 -28    3.57    6.79
   1  -9  30    8.67    7.46
   1  -9  30   22.78    9.47
  -1  -9 -30    5.33    6.89
   1  -9  32   12.53    8.11
   1  -9  34   23.92    9.73
   1  -9  36   -4.80    7.47
  -1   9 -36   11.86   10.22
   1  -9  38   -2.65    7.55
  -1   9 -38    5.55   11.54
   1  -9  40    5.98    8.32
  -1 -10  41    1.80    7.97
  -1 -10  39    5.45    8.76
   1  10 -37   16.63   11.86
  -1 -10  37    1.42    7.84
   1  10 -35  -12.50   10.95
  -1 -10  35   -1.89    7.17
   1  10 -33   28.27   11.39
  -1 -10  33    9.51    8.82
   1  10 -31    2.65    8.17
  -1 -10  31   -6.26    7.80
   1 -10 -31   -3.55    7.68
   1  10 -29    3.92    7.72
  -1 -10  29   11.69    8.14
   1 -10 -29    6.29    7.12
   1  10 -27  -21.12   10.07
   1 -10 -27   -2.12    6.62
  -1 -10  27   -2.27    6.57
  -1 -10  25   -3.48    6.87
   1 -10 -25    5.75    6.75
  -1 -10  23   23.40    8.90
   1 -10 -23    7.70    7.37
  -1 -10  21   -6.52    7.08
   1 -10 -21   14.24    7.00
  -1 -10  19   -5.44    6.08
   1 -10 -19   20.05    7.69
   1 -10 -17   -2.72    5.87
  -1 -10  17    8.13    6.95
  -1 -10  17   -1.81    5.13
  -1 -10  15    2.46    5.64
  -1 -10  15   16.24    5.92
   1 -10 -15   25.54    7.80
   1 -10 -13   54.09    9.39
  -1 -10  13   53.19   10.22
   1 -10 -11   -6.86    6.95
  -1 -10  11    0.91    6.11
   1 -10  -9   -1.22    6.18
  -1 -10   9    0.31    5.70
   1 -10  -7   17.93    6.84
   1  10  -7   21.90    5.90
  -1 -10   7   13.52    6.24
   1 -10  -5   24.77    6.77
   1  10  -5   22.63    4.90
   1  10  -5   21.92    5.49
  -1 -10   5   24.91    7.63
   1 -10  -3   80.15   11.35
  -1 -10   3   80.04   10.87
   1  10  -3   62.68    6.28
   1  10  -3   81.48    7.27
   1 -10  -1   12.82    6.41
  -1 -10   1   14.02    6.61
   1  10  -1    9.96    3.27
  -1  10   1    6.68    2.25
  -1  10   1   10.61    2.80
   1  10  -1   12.62    3.31
   1  10   1  141.08    6.51
  -1  10  -1  138.73    8.31
   1  10   1  151.03    6.65
  -1  10  -1  160.48    8.48
   1 -10   1  146.72   14.93
  -1 -10  -1  160.90   14.89
  -1 -10  -3   22.84    7.16
   1 -10   3   34.41    8.67
  -1  10  -3   25.34    5.05
  -1  10  -5   24.73    5.46
   1 -10   5   32.46    8.24
  -1 -10  -5   29.25    7.82
   1 -10   5   31.36    5.23
   1 -10   7    2.17    6.57
  -1 -10  -7    1.86    5.17
   1 -10   7    7.09    4.64
   1 -10   9   61.55   10.25
  -1 -10  -9   56.82    9.80
   1 -10   9   60.11    8.11
   1 -10  11   -3.79    5.50
  -1 -10 -11   -0.66    5.43
   1 -10  11    2.23    4.37
   1 -10  13   47.05    9.74
   1 -10  13   49.29    8.69
  -1 -10 -13   40.76    9.63
   1 -10  15  164.87   16.32
   1 -10  15  168.29   14.33
  -1 -10 -15  178.41   16.30
  -1 -10 -17    0.90    5.77
   1 -10  17   -5.76    6.29
   1 -10  17    1.30    4.95
  -1 -10 -19    8.59    6.71
   1 -10  19   -6.06    6.59
   1 -10  19   -9.69    6.23
  -1 -10 -21   36.87    9.24
   1 -10  21   39.93   10.24
   1 -10  21   26.95    8.74
  -1 -10 -23  -13.72    7.47
   1 -10  23    7.22    6.87
   1 -10  23   -9.21    6.76
  -1 -10 -25   16.52    8.37
   1 -10  25   -8.00    7.14
   1 -10  25    2.62    6.65
   1 -10  27    2.94    7.00
   1 -10  27   20.74    9.43
  -1 -10 -27    6.40    7.09
   1 -10  29    2.21    6.84
  -1 -10 -29   -3.02    7.10
   1 -10  29   17.06    8.63
   1 -10  31    6.65    7.46
  -1  10 -33   -2.00    8.78
   1 -10  33    6.57    8.22
  -1  10 -35    9.10   10.00
   1 -10  35    8.91    8.09
  -1  10 -37   -4.87   10.94
   1 -10  37   -0.48    7.43
   1 -10  39   -4.02    8.15
  -1 -11  38   -2.74    9.01
   1  11 -36  -11.12   11.38
  -1 -11  36   -8.72    9.33
   1  11 -34    0.57    9.85
  -1 -11  34   15.07    9.27
   1  11 -32   -4.56    9.56
  -1 -11  32   17.54    9.44
   1 -11 -30    8.51    8.80
   1  11 -30   -2.00    8.77
  -1 -11  30   16.38    9.78
   1 -11 -28   -1.02    7.35
   1  11 -28   11.38    8.79
  -1 -11  28    1.50    6.95
   1  11 -26    1.56    7.29
  -1 -11  26    4.58    7.56
   1 -11 -26  -10.74    7.58
   1  11 -24   -3.64    8.43
  -1 -11  24   10.92    7.34
   1 -11 -24   -0.38    6.84
   1  11 -22   -0.07    6.83
  -1 -11  22    1.29    6.76
   1 -11 -22   -7.05    7.05
  -1 -11  20   13.61    8.66
   1 -11 -20    5.29    7.02
   1  11 -20   15.79    8.33
  -1 -11  18   -0.23    6.79
   1 -11 -18    7.21    6.88
  -1 -11  16   67.80   11.98
   1 -11 -16   55.23   10.94
  -1 -11  14   -3.49    6.73
   1  11 -14   10.02    6.44
   1 -11 -14   -3.41    6.29
   1  11 -12   90.02   11.23
   1 -11 -12   88.31   13.16
  -1 -11  12   82.20   11.96
   1 -11 -10   10.36    6.87
   1  11 -10   14.88    6.57
  -1 -11  10   12.95    7.83
   1 -11  -8   75.70   11.97
   1  11  -8   76.47    9.38
  -1 -11   8   71.95   11.75
   1 -11  -6   12.12    6.36
  -1 -11   6   25.80    8.10
   1  11  -6   14.92    4.42
   1 -11  -4    5.63    7.74
   1  11  -4    3.97    3.71
  -1 -11   4    5.93    5.89
   1  11  -4    1.48    3.39
   1 -11  -2  112.77   13.61
  -1 -11   2  134.94   14.85
   1  11  -2  127.80    8.37
  -1  11   2  108.17    5.13
   1  11  -2  108.84    7.81
  -1  11   2  106.78    5.05
   1  11   0    5.66    2.91
  -1  11   0   13.65    3.51
   1 -11   0    3.11    6.28
  -1 -11   0   14.45    7.00
   1  11   0    9.66    2.96
  -1  11   0   10.54    3.03
   1  11   2    1.13    1.45
  -1  11  -2   -0.17    2.92
  -1 -11  -2   -3.02    6.09
   1 -11   2    3.65    6.55
  -1  11  -2    1.16    2.92
   1 -11   4   28.32    7.96
  -1  11  -4   21.87    4.73
  -1 -11  -4   19.87    7.24
  -1 -11  -6   54.40   10.01
   1 -11   6   51.28   10.17
   1 -11   8   45.74    9.73
  -1 -11  -8   46.71    9.79
   1 -11   8   40.04    6.95
   1 -11  10   72.17   12.00
  -1 -11 -10   69.04   11.37
   1 -11  10   66.15    8.72
   1 -11  12   96.57   10.89
  -1 -11 -12  103.64   13.11
   1 -11  12  104.70   13.74
   1 -11  14   29.64    7.27
   1 -11  14   29.15    8.80
  -1 -11 -14   41.40    9.74
   1 -11  16   -0.87    5.47
   1 -11  16   12.31    7.31
  -1 -11 -16    3.84    6.47
   1 -11  18   -5.27    6.52
   1 -11  18   -3.55    6.82
  -1 -11 -18    2.70    6.33
   1 -11  20   -5.89    6.56
   1 -11  20    7.42    7.57
  -1 -11 -20    1.29    6.40
   1 -11  22    2.92    6.52
   1 -11  22   12.41    7.50
  -1 -11 -22   13.86    7.98
   1 -11  24   11.40    7.31
   1 -11  24    7.70    7.45
  -1 -11 -24    2.80    6.44
   1 -11  26    7.22    7.52
  -1 -11 -26    5.70    6.96
   1 -11  28    6.37    7.68
  -1 -11 -28    8.12    7.45
   1 -11  30   -0.10    7.34
  -1  11 -30    5.65    9.36
   1 -11  32   10.12    8.76
  -1  11 -32   -6.10    9.47
   1 -11  34   14.27    9.14
  -1  11 -34    4.51    9.88
   1 -11  36    8.76    9.27
  -1  11 -36  -16.27   11.96
   1 -11  38  -11.73    9.12
  -1 -12  35   21.72   10.83
   1  12 -35    5.50   10.38
  -1 -12  33    6.74    9.00
   1  12 -33    8.17   10.32
  -1 -12  31   -1.09    7.83
   1  12 -31   24.39   11.95
  -1 -12  29    1.95    7.66
   1 -12 -29    2.72    7.83
   1  12 -29    2.42    8.98
   1 -12 -27   -9.64    8.67
   1  12 -27   -1.54    8.15
  -1 -12  27   -8.34    8.00
   1 -12 -25   -0.30    7.76
   1  12 -25    1.75    7.92
  -1 -12  25    3.63    7.59
   1 -12 -23    8.77    7.28
   1  12 -23    5.09    7.78
  -1 -12  23   -5.03    7.13
   1 -12 -21    0.27    7.96
   1  12 -21    7.09    7.65
  -1 -12  21    6.24    7.72
   1 -12 -19   -4.29    6.98
   1  12 -19    9.27    7.79
  -1 -12  19   -1.23    7.56
   1 -12 -17    6.85    8.15
   1  12 -17   -6.66    6.30
  -1 -12  17  -14.72    8.66
   1 -12 -15    1.94    6.49
   1  12 -15    2.50    5.84
  -1 -12  15    6.34    7.92
   1 -12 -13   16.02    8.14
   1  12 -13    9.50    6.40
  -1 -12  13    4.76    6.61
  -1 -12  11    6.00    6.49
   1  12 -11    6.59    5.91
   1 -12 -11    5.15    6.78
  -1 -12   9   31.79    9.95
   1  12  -9   19.34    5.84
   1 -12  -9   19.63    8.38
  -1 -12   7  127.97   14.79
   1  12  -7  128.93   11.41
   1 -12  -7  149.17   15.94
   1  12  -5   67.49    7.65
   1 -12  -5   75.00   12.31
  -1 -12   5   66.57   11.28
   1  12  -3    2.90    3.44
   1 -12  -3   -5.19    6.64
   1  12  -1   28.12    4.39
  -1  12   1   35.51    4.08
  -1 -12   1   43.19    9.80
   1 -12  -1   36.19   10.36
  -1 -12  -1   -3.61    6.50
   1 -12   1    8.78    7.54
  -1  12  -1    0.79    3.21
   1  12   1    1.89    2.18
   1 -12   3    3.82    7.35
  -1 -12  -3    2.86    6.66
  -1  12  -3    2.57    3.55
  -1 -12  -5   -9.17    6.80
   1 -12   5    6.82    7.14
  -1  12  -5    7.65    4.68
  -1 -12  -7    9.65    6.80
   1 -12   7   13.44    8.50
  -1  12  -7    4.58    4.34
  -1 -12  -9   32.52    8.97
   1 -12   9   27.39    8.97
  -1 -12 -11  104.87   13.92
   1 -12  11  106.42   13.98
  -1 -12 -13   39.56   10.09
   1 -12  13   24.76    8.88
   1 -12  15   37.83    8.53
   1 -12  15   37.75   10.37
  -1 -12 -15   47.09   10.70
   1 -12  17    8.15    5.88
   1 -12  17    0.38    7.00
  -1 -12 -17   13.71    7.97
   1 -12  19   10.84    8.30
  -1 -12 -19    6.90    7.81
   1 -12  21   14.50    8.78
  -1 -12 -21    4.50    7.54
   1 -12  23   -2.33    8.22
  -1 -12 -23  -17.11    9.42
   1 -12  25   -0.47    6.95
  -1 -12 -25  -10.18    8.78
  -1  12 -27    5.38    8.60
   1 -12  27    5.04    7.73
  -1 -12 -27    2.45    7.90
  -1  12 -29    0.09    8.31
   1 -12  29   -1.16    7.59
  -1  12 -31   22.13   11.43
   1 -12  31    5.54    8.28
  -1  12 -33  -20.12   12.11
   1 -12  33   16.75    9.70
  -1  12 -35   32.08   14.22
   1 -12  35   21.22   10.78
   1 -12  37   13.13   10.10
   1  13 -34    3.59   10.86
  -1 -13  34   -6.57    8.91
   1  13 -32   -6.41   10.29
  -1 -13  32    9.15    9.69
   1  13 -30   27.57   12.09
  -1 -13  30    8.06    9.31
   1  13 -28   16.58   11.12
   1 -13 -28    7.65    9.28
  -1 -13  28   15.53    9.23
   1 -13 -26    0.62    8.63
   1  13 -26    2.52    8.32
  -1 -13  26    4.35    7.50
   1 -13 -24   18.43   10.36
   1  13 -24   -0.11    8.35
  -1 -13  24    2.98    7.32
   1 -13 -22   42.05   12.25
   1  13 -22   29.33   10.62
  -1 -13  22   48.23   12.63
   1 -13 -20   -5.25    8.68
   1  13 -20    4.12    7.52
  -1 -13  20   -0.15    7.70
   1 -13 -18   10.81    9.27
   1  13 -18   13.81    8.10
  -1 -13  18   10.51    8.53
   1 -13 -16   -3.53    7.84
   1  13 -16    0.52    6.34
  -1 -13  16    5.57    8.10
   1 -13 -14    9.93    8.92
   1  13 -14    1.28    5.87
  -1 -13  14   24.66    9.33
   1 -13 -12   28.04    9.24
   1  13 -12   21.44    7.48
  -1 -13  12   14.26    8.81
   1  13 -10    1.47    5.48
  -1 -13  10    5.12    7.79
   1 -13 -10  -10.89    8.62
   1  13  -8   38.99    7.88
  -1 -13   8   42.48   10.39
   1 -13  -8   35.31    9.80
   1  13  -6    4.93    4.40
  -1 -13   6    3.28    6.76
   1 -13  -6   -8.60    8.04
   1  13  -4    5.00    4.12
   1 -13  -4    4.21    7.36
[truncated: 1,944,576 more chars]
